# Supplementary material for: miRNome Profiling and Functional Analysis Reveal Involvement of hsa-miR-1246 in Colon Adenoma-Carcinoma Transition by Targeting AXIN2 and CFTR
Source: Int J Mol Sci. 2022 Feb 14;23(4):2107. doi: 10.3390/ijms23042107 (PMC8876010; doi:10.3390/ijms23042107)
Supplement: Supplementary file 1 [file ijms-23-02107-s001.zip]

Archive with 11 entries (11 files):
- __MACOSX/._Differential expression analysis results 1.xlsx
- __MACOSX/._Differential expression analysis results 2.xlsx
- __MACOSX/._Moderately and highly correlating miRNAs.xlsx
- __MACOSX/._Supplementary Figures (1).docx
- __MACOSX/._Three-way differential expression analysis of miRNAs.xlsx
- __MACOSX/._WesternBlot_supplementary_material.pdf
- Differential expression analysis results 1.xlsx
- Differential expression analysis results 2.xlsx
- Moderately and highly correlating miRNAs.xlsx
- Supplementary Figures (1).pdf
- Three-way differential expression analysis of miRNAs.xlsx
