# Supplementary material for: miRNome Profiling and Functional Analysis Reveal Involvement of hsa-miR-1246 in Colon Adenoma-Carcinoma Transition by Targeting AXIN2 and CFTR
Source: Int J Mol Sci. 2022 Feb 14;23(4):2107. doi: 10.3390/ijms23042107 (PMC8876010; doi:10.3390/ijms23042107)
Supplement: Supplementary file 1 [file ijms-23-02107-s001.zip › Differential expression analysis results 1.xlsx]

## Sheet: Sheet 1
Supplementary Table 1. Results of miRNA differential expression analysis among CRC, AP and HC tissues (NGS data). Column annotations: gene – miRNA name; baseMean – the average of the normalized counts taken over all samples in comparison; log2FoldChange – log2 fold change between the groups; lfcSE – standard error of the log2FoldChange estimate; stat – Wald statistic; pvalue – Wald test p-value; …
gene	baseMean	log2FoldChange	lfcSE	stat	pvalue	padj	comparison
hsa-let-7a-2-3p	0.42224	0.75549	0.584152	1.29331	0.195904	0.35323	CRC_vs_HC
hsa-let-7a-3p	353.924	0.340137	0.135584	2.50869	0.0121179	0.0418971	CRC_vs_HC
hsa-let-7a-5p	191037	-0.628861	0.124167	-5.06462	4.09219e-07	6.76252e-06	CRC_vs_HC
hsa-let-7b-3p	115.147	0.269778	0.119746	2.25292	0.0242642	0.0746296	CRC_vs_HC
hsa-let-7b-5p	9194.65	-0.311777	0.123652	-2.52141	0.0116885	0.0409394	CRC_vs_HC
hsa-let-7c-3p	0.813865	1.83615	0.558315	3.28874	0.00100636	0.00500611	CRC_vs_HC
hsa-let-7c-5p	1009.8	0.765413	0.276004	2.77319	0.00555089	0.0220903	CRC_vs_HC
hsa-let-7d-3p	274.514	-0.083181	0.148119	-0.561581	0.574402	0.724265	CRC_vs_HC
hsa-let-7d-5p	2718.4	0.141507	0.163271	0.866699	0.386107	0.556063	CRC_vs_HC
hsa-let-7e-3p	11.6442	0.385176	0.213916	1.80059	0.0717667	0.173199	CRC_vs_HC
hsa-let-7e-5p	2115.28	0.06162	0.143335	0.429903	0.667266	0.800477	CRC_vs_HC
hsa-let-7f-1-3p	32.3818	0.393117	0.121551	3.23416	0.00122	0.00583088	CRC_vs_HC
hsa-let-7f-2-3p	57.67	0.165489	0.131737	1.25621	0.209041	0.369229	CRC_vs_HC
hsa-let-7f-5p	87217.3	-0.852147	0.153892	-5.53731	3.07153e-08	6.37179e-07	CRC_vs_HC
hsa-let-7g-3p	25.6522	-0.412476	0.126086	-3.2714	0.00107017	0.00526975	CRC_vs_HC
hsa-let-7g-5p	17374.1	-0.972411	0.124167	-7.83146	4.82251e-15	5.87743e-13	CRC_vs_HC
hsa-let-7i-3p	79.2371	-0.0924786	0.178685	-0.517552	0.604771	0.750193	CRC_vs_HC
hsa-let-7i-5p	8710.34	0.0313285	0.189089	0.165681	0.868408	0.918327	CRC_vs_HC
hsa-miR-1-3p	186.636	0.678981	0.399173	1.70097	0.0889483	0.202155	CRC_vs_HC
hsa-miR-1-5p	0.167475	0.0440021	0.622603	0.0706745	0.943657		CRC_vs_HC
hsa-miR-100-3p	8.14494	1.17587	0.301006	3.90645	9.36608e-05	0.000656973	CRC_vs_HC
hsa-miR-100-5p	1338.02	0.195049	0.275232	0.708673	0.478527	0.643537	CRC_vs_HC
hsa-miR-101-3p	19634.4	-0.276783	0.14826	-1.86688	0.0619183	0.152836	CRC_vs_HC
hsa-miR-101-5p	31.6721	-0.208728	0.175803	-1.18728	0.235116	0.403276	CRC_vs_HC
hsa-miR-103a-2-5p	1.47927	-0.139524	0.297851	-0.468434	0.639474	0.779359	CRC_vs_HC
hsa-miR-103a-3p	13945.9	-0.0905541	0.0840947	-1.07681	0.281565	0.454513	CRC_vs_HC
hsa-miR-105-3p	0.344896	0.309767	0.404544	0.765718	0.443844	0.609504	CRC_vs_HC
hsa-miR-105-5p	2.08575	1.74359	0.62576	2.78635	0.00533052	0.0213879	CRC_vs_HC
hsa-miR-106a-3p	0.211641	0.248556	0.622544	0.399259	0.689703		CRC_vs_HC
hsa-miR-106a-5p	52.2768	-0.0511468	0.363036	-0.140886	0.88796	0.931928	CRC_vs_HC
hsa-miR-106b-3p	463.834	-0.0511835	0.126772	-0.403745	0.6864	0.812185	CRC_vs_HC
hsa-miR-106b-5p	590.879	0.33429	0.14395	2.32227	0.0202185	0.0640034	CRC_vs_HC
hsa-miR-107	1616.74	-0.146364	0.124696	-1.17377	0.240487	0.408492	CRC_vs_HC
hsa-miR-10a-3p	158.775	0.752996	0.179086	4.20466	2.6148e-05	0.000223567	CRC_vs_HC
hsa-miR-10a-5p	220278	0.340579	0.145675	2.33793	0.0193907	0.0617272	CRC_vs_HC
hsa-miR-10b-3p	26.4037	-0.440204	0.242223	-1.81735	0.0691631	0.168585	CRC_vs_HC
hsa-miR-10b-5p	198345	-0.853859	0.240972	-3.5434	0.000395006	0.00225854	CRC_vs_HC
hsa-miR-1179	1.11033	-0.753929	0.355181	-2.12266	0.0337824	0.096592	CRC_vs_HC
hsa-miR-1180-3p	30.8588	0.888024	0.197016	4.50738	6.5633e-06	7.03211e-05	CRC_vs_HC
hsa-miR-1180-5p	0.080615	-0.0456381	0.552466	-0.0826079	0.934163		CRC_vs_HC
hsa-miR-1185-1-3p	5.64204	0.967397	0.268805	3.59888	0.000319594	0.00191168	CRC_vs_HC
hsa-miR-1185-2-3p	1.00017	0.590617	0.37655	1.5685	0.116765	0.244418	CRC_vs_HC
hsa-miR-1185-5p	13.8956	0.304922	0.210779	1.44665	0.147996	0.290334	CRC_vs_HC
hsa-miR-1193	0.0139738	-0.0291187	0.40166	-0.0724959	0.942207		CRC_vs_HC
hsa-miR-1197	1.28214	0.587248	0.359334	1.63427	0.102203	0.223425	CRC_vs_HC
hsa-miR-122-3p	0.061651	-0.00633217	0.4017	-0.0157634	0.987423		CRC_vs_HC
hsa-miR-122-5p	4.08095	2.17879	0.581611	3.74612	0.000179588	0.00115959	CRC_vs_HC
hsa-miR-1224-3p	0.0140465	0	0.40165	0	1		CRC_vs_HC
hsa-miR-1224-5p	1.71024	-1.15351	0.433934	-2.65826	0.00785446	0.0295679	CRC_vs_HC
hsa-miR-1225-5p	0.0234356	-0.015347	0.401669	-0.0382081	0.969522		CRC_vs_HC
hsa-miR-1226-3p	0.688929	-0.00347677	0.396716	-0.00876389	0.993008	0.997098	CRC_vs_HC
hsa-miR-1226-5p	0.0852773	-0.0520313	0.581028	-0.0895503	0.928645		CRC_vs_HC
hsa-miR-1227-3p	0.0860733	-0.0272604	0.401675	-0.0678668	0.945892		CRC_vs_HC
hsa-miR-1228-3p	1.79915	-0.156638	0.445502	-0.3516	0.725138	0.836698	CRC_vs_HC
hsa-miR-1228-5p	0.444941	-0.257355	0.540874	-0.475813	0.634207	0.773908	CRC_vs_HC
hsa-miR-1229-3p	0.433714	0.161041	0.476108	0.338243	0.73518	0.840329	CRC_vs_HC
hsa-miR-1229-5p	0.151774	-0.119735	0.494129	-0.242316	0.808535		CRC_vs_HC
hsa-miR-1233-3p	0.146725	-0.232017	0.528982	-0.43861	0.660944		CRC_vs_HC
hsa-miR-1233-5p	0.0151552	-0.0819635	0.401657	-0.204064	0.838304		CRC_vs_HC
hsa-miR-1234-3p	0.48636	-0.399483	0.48801	-0.818595	0.413017	0.581085	CRC_vs_HC
hsa-miR-1236-3p	0.00500296	-0.0449287	0.40165	-0.11186	0.910934		CRC_vs_HC
hsa-miR-1236-5p	0.0227644	-0.0818348	0.401657	-0.203743	0.838554		CRC_vs_HC
hsa-miR-1237-3p	0.114092	-0.141532	0.527039	-0.268542	0.788282		CRC_vs_HC
hsa-miR-124-3p	7.96769	-0.804529	0.4422	-1.81938	0.0688539	0.168252	CRC_vs_HC
hsa-miR-124-5p	0.0403534	-0.0859304	0.401694	-0.21392	0.830609		CRC_vs_HC
hsa-miR-1243	0.419131	-0.150517	0.549493	-0.273919	0.784147	0.871857	CRC_vs_HC
hsa-miR-1244	0.602599	0.26264	0.603557	0.435154	0.66345	0.799897	CRC_vs_HC
hsa-miR-1245a	0.345536	0.405185	0.487461	0.831215	0.405852	0.573487	CRC_vs_HC
hsa-miR-1245b-3p	0.204053	0.183109	0.559556	0.327239	0.743487		CRC_vs_HC
hsa-miR-1245b-5p	0.284121	-0.150325	0.59557	-0.252405	0.800728		CRC_vs_HC
hsa-miR-1246	47.4434	4.43633	0.430069	10.3154	6.0042e-25	5.8541e-22	CRC_vs_HC
hsa-miR-1247-3p	18.8696	1.57236	0.357452	4.39879	1.08856e-05	0.000106134	CRC_vs_HC
hsa-miR-1247-5p	119.795	1.5627	0.391051	3.99616	6.43781e-05	0.00047915	CRC_vs_HC
hsa-miR-1248	0.760784	1.32406	0.440187	3.00795	0.00263014	0.0116036	CRC_vs_HC
hsa-miR-1249-3p	5.99115	0.237516	0.243666	0.97476	0.32968	0.503677	CRC_vs_HC
hsa-miR-1249-5p	0.00865509	-0.0710692	0.40165	-0.176943	0.859553		CRC_vs_HC
hsa-miR-1250-5p	0.13822	-0.223765	0.607298	-0.368461	0.71253		CRC_vs_HC
hsa-miR-1251-5p	0.121184	-0.220206	0.623809	-0.353002	0.724087		CRC_vs_HC
hsa-miR-1252-3p	0.00622724	-0.0449383	0.40165	-0.111884	0.910915		CRC_vs_HC
hsa-miR-1252-5p	0.417956	0.689457	0.564705	1.22092	0.222118	0.386033	CRC_vs_HC
hsa-miR-1254	6.16157	1.35341	0.342478	3.9518	7.75657e-05	0.000560196	CRC_vs_HC
hsa-miR-1255a	2.85598	-0.0606242	0.350103	-0.173161	0.862525	0.913151	CRC_vs_HC
hsa-miR-1255b-2-3p	0.0168536	-0.0448755	0.40165	-0.111728	0.911039		CRC_vs_HC
hsa-miR-1255b-5p	1.06587	-0.511785	0.514198	-0.995307	0.319587	0.493815	CRC_vs_HC
hsa-miR-1256	0.358014	-0.0960932	0.525587	-0.18283	0.854931	0.911516	CRC_vs_HC
hsa-miR-1257	0.0602533	-0.0454054	0.462256	-0.0982256	0.921753		CRC_vs_HC
hsa-miR-1258	0.0324508	-0.0505371	0.401678	-0.125815	0.899878		CRC_vs_HC
hsa-miR-125a-3p	9.72304	1.17389	0.188764	6.21879	5.01005e-10	1.86266e-08	CRC_vs_HC
hsa-miR-125a-5p	5813.76	0.0383727	0.191638	0.200236	0.841296	0.902695	CRC_vs_HC
hsa-miR-125b-1-3p	29.0976	1.63583	0.285106	5.73762	9.60154e-09	2.28329e-07	CRC_vs_HC
hsa-miR-125b-2-3p	69.8855	1.869	0.309958	6.02986	1.64106e-09	5.16139e-08	CRC_vs_HC
hsa-miR-125b-5p	2534.68	1.06734	0.249955	4.27012	1.95366e-05	0.000174282	CRC_vs_HC
hsa-miR-126-3p	4068.03	0.209569	0.235192	0.891056	0.372899	0.546338	CRC_vs_HC
hsa-miR-126-5p	9786.62	0.334878	0.192182	1.7425	0.0814203	0.189462	CRC_vs_HC
hsa-miR-1260a	601.843	-0.492241	0.191416	-2.57158	0.0101237	0.036156	CRC_vs_HC
hsa-miR-1260b	599.278	-0.443936	0.192788	-2.30272	0.0212947	0.066546	CRC_vs_HC
hsa-miR-1261	0.00896743	-0.0709837	0.401651	-0.17673	0.859721		CRC_vs_HC
hsa-miR-1262	2.46944	-1.12041	0.314791	-3.55921	0.000371968	0.00215874	CRC_vs_HC
hsa-miR-1263	0.0264619	-0.0794522	0.401665	-0.197807	0.843196		CRC_vs_HC
hsa-miR-1264	0.00500296	-0.0449287	0.40165	-0.11186	0.910934		CRC_vs_HC
hsa-miR-1265	0.805503	-1.88351	0.48654	-3.87124	0.000108284	0.000743497	CRC_vs_HC
hsa-miR-1266-3p	0.124845	-0.0445932	0.439678	-0.101423	0.919215		CRC_vs_HC
hsa-miR-1266-5p	7.13071	0.279016	0.269626	1.03482	0.300751	0.477947	CRC_vs_HC
hsa-miR-1267	0.125128	0.109378	0.587375	0.186214	0.852277		CRC_vs_HC
hsa-miR-1268a	15.0266	0.481651	0.273514	1.76098	0.0782425	0.184303	CRC_vs_HC
hsa-miR-1268b	16.3383	0.464193	0.268853	1.72657	0.0842452	0.193724	CRC_vs_HC
hsa-miR-1269a	6.56902	0.858313	0.58734	1.46136	0.143918	0.284981	CRC_vs_HC
hsa-miR-1269b	6.71548	1.0637	0.568026	1.87262	0.0611207	0.15125	CRC_vs_HC
hsa-miR-127-3p	2800.46	0.307523	0.161204	1.90766	0.0564346	0.141814	CRC_vs_HC
hsa-miR-127-5p	21.8511	0.472848	0.190514	2.48196	0.0130662	0.0445439	CRC_vs_HC
hsa-miR-1270	1.32684	-0.467346	0.37127	-1.25878	0.208111	0.368925	CRC_vs_HC
hsa-miR-1271-3p	0.140424	-0.157799	0.589731	-0.267577	0.789025		CRC_vs_HC
hsa-miR-1271-5p	9.21787	-0.406221	0.39856	-1.01922	0.308097	0.485291	CRC_vs_HC
hsa-miR-1272	0.00499703	-0.0448596	0.40165	-0.111688	0.911071		CRC_vs_HC
hsa-miR-1273a	0.222277	-0.0239475	0.585019	-0.0409345	0.967348		CRC_vs_HC
hsa-miR-1273c	0.0265442	-0.0852571	0.401684	-0.212249	0.831913		CRC_vs_HC
hsa-miR-1273d	0.408906	-0.170265	0.501345	-0.339617	0.734145	0.840131	CRC_vs_HC
hsa-miR-1273e	0.222153	0.278438	0.625724	0.444985	0.656331		CRC_vs_HC
hsa-miR-1273f	0.664003	0.148226	0.534669	0.277229	0.781604	0.87093	CRC_vs_HC
hsa-miR-1273g-3p	2.19586	-0.12821	0.324254	-0.395399	0.692548	0.815648	CRC_vs_HC
hsa-miR-1273g-5p	0.011725	-0.0449383	0.40165	-0.111884	0.910915		CRC_vs_HC
hsa-miR-1273h-3p	3.81111	-0.258541	0.284214	-0.90967	0.362997	0.537059	CRC_vs_HC
hsa-miR-1273h-5p	0.423407	0.0937662	0.514624	0.182203	0.855423	0.911516	CRC_vs_HC
hsa-miR-1275	3.39271	0.311942	0.362299	0.861009	0.389233	0.558914	CRC_vs_HC
hsa-miR-1276	1.41231	0.291626	0.361488	0.806736	0.419819	0.586423	CRC_vs_HC
hsa-miR-1277-3p	1.77564	0.110191	0.31519	0.3496	0.726639	0.837439	CRC_vs_HC
hsa-miR-1277-5p	26.6737	0.410264	0.120773	3.39699	0.000681315	0.00361023	CRC_vs_HC
hsa-miR-1278	1.18284	-0.0599104	0.38033	-0.157522	0.874833	0.92312	CRC_vs_HC
hsa-miR-128-1-5p	10.9777	0.422162	0.242175	1.74321	0.0812966	0.189462	CRC_vs_HC
hsa-miR-128-3p	608.147	-0.0631482	0.144316	-0.437568	0.661699	0.799897	CRC_vs_HC
hsa-miR-1281	0.00499703	-0.0448596	0.40165	-0.111688	0.911071		CRC_vs_HC
hsa-miR-1283	0.188346	0.303727	0.444074	0.683956	0.494003		CRC_vs_HC
hsa-miR-1284	0.399337	0.155756	0.52681	0.295658	0.767491	0.859132	CRC_vs_HC
hsa-miR-1285-3p	100.802	0.44223	0.179284	2.46665	0.0136384	0.0460119	CRC_vs_HC
hsa-miR-1285-5p	1.8853	0.324816	0.307228	1.05725	0.290397	0.46416	CRC_vs_HC
hsa-miR-1286	1.06755	0.596611	0.414206	1.44037	0.149762	0.292621	CRC_vs_HC
hsa-miR-1287-3p	0.16675	-0.302863	0.607906	-0.498207	0.618338		CRC_vs_HC
hsa-miR-1287-5p	10.7331	0.186757	0.201263	0.927925	0.353447	0.527734	CRC_vs_HC
hsa-miR-1288-3p	0.177044	-0.385226	0.620462	-0.620869	0.534686		CRC_vs_HC
hsa-miR-1288-5p	0.0102079	-0.0449283	0.40165	-0.111859	0.910935		CRC_vs_HC
hsa-miR-1289	0.381054	0.378039	0.60414	0.625747	0.531481	0.692772	CRC_vs_HC
hsa-miR-129-1-3p	0.75969	-0.651308	0.488923	-1.33213	0.182818	0.336953	CRC_vs_HC
hsa-miR-129-2-3p	1.52638	0.237809	0.427257	0.556594	0.577805	0.726423	CRC_vs_HC
hsa-miR-129-5p	9.22913	-0.561701	0.36166	-1.55312	0.120395	0.250287	CRC_vs_HC
hsa-miR-1290	1.68362	2.74812	0.563194	4.87953	1.06339e-06	1.42028e-05	CRC_vs_HC
hsa-miR-1291	3.04442	0.02271	0.302627	0.0750428	0.940181	0.960876	CRC_vs_HC
hsa-miR-1292-3p	0.0259845	-0.0269097	0.401669	-0.0669948	0.946586		CRC_vs_HC
hsa-miR-1292-5p	1.06079	1.09252	0.376088	2.90495	0.0036731	0.0154365	CRC_vs_HC
hsa-miR-1293	0.168492	-0.0365348	0.498818	-0.0732427	0.941613		CRC_vs_HC
hsa-miR-1294	1.77156	-0.0433502	0.332796	-0.130261	0.89636	0.934707	CRC_vs_HC
hsa-miR-1295a	0.532808	-0.818662	0.500716	-1.63498	0.102053	0.223425	CRC_vs_HC
hsa-miR-1295b-5p	0.0223823	-0.0783979	0.401664	-0.195183	0.84525		CRC_vs_HC
hsa-miR-1296-3p	0.803186	0.27238	0.480182	0.567244	0.570549	0.722297	CRC_vs_HC
hsa-miR-1296-5p	62.3973	-0.0798352	0.128421	-0.621666	0.534161	0.693485	CRC_vs_HC
hsa-miR-1298-5p	0.0651188	0.0655297	0.409548	0.160005	0.872877		CRC_vs_HC
hsa-miR-1299	9.75222	-0.82327	0.521743	-1.57792	0.114584	0.241294	CRC_vs_HC
hsa-miR-1301-3p	20.3647	0.167134	0.166608	1.00316	0.315785	0.490271	CRC_vs_HC
hsa-miR-1302	1.97308	0.75943	0.597468	1.27108	0.2037	0.362446	CRC_vs_HC
hsa-miR-1303	17.6899	-0.0661314	0.18646	-0.354669	0.722838	0.83557	CRC_vs_HC
hsa-miR-1304-3p	67.5009	0.0459175	0.246597	0.186205	0.852284	0.910161	CRC_vs_HC
hsa-miR-1304-5p	0.600917	-0.0516278	0.463436	-0.111402	0.911298	0.946235	CRC_vs_HC
hsa-miR-1305	0.434006	1.23692	0.610995	2.02444	0.0429248	0.115294	CRC_vs_HC
hsa-miR-1306-3p	1.27715	0.2234	0.468578	0.476761	0.633532	0.773908	CRC_vs_HC
hsa-miR-1306-5p	3.53273	-0.200836	0.243836	-0.823653	0.410137	0.578482	CRC_vs_HC
hsa-miR-1307-3p	344.558	-0.0739433	0.18287	-0.404349	0.685956	0.812185	CRC_vs_HC
hsa-miR-1307-5p	1801.84	0.186092	0.154701	1.20291	0.22901	0.395195	CRC_vs_HC
hsa-miR-130a-3p	813.511	0.344997	0.164457	2.09779	0.0359234	0.100938	CRC_vs_HC
hsa-miR-130a-5p	0.0267882	0	0.40165	0	1		CRC_vs_HC
hsa-miR-130b-3p	339.591	0.519761	0.157468	3.30074	0.000964302	0.00484636	CRC_vs_HC
hsa-miR-130b-5p	79.1078	-0.392624	0.227013	-1.72953	0.0837149	0.193283	CRC_vs_HC
hsa-miR-132-3p	311.911	-0.329333	0.153758	-2.1419	0.0322018	0.0931655	CRC_vs_HC
hsa-miR-132-5p	27.0226	-0.0196209	0.179661	-0.109211	0.913035	0.946994	CRC_vs_HC
hsa-miR-1322	0.39468	0.0258844	0.546805	0.0473374	0.962244	0.978298	CRC_vs_HC
hsa-miR-1323	0.0928444	-0.0664663	0.520975	-0.12758	0.898481		CRC_vs_HC
hsa-miR-133a-3p	1177.62	0.892287	0.351704	2.53704			CRC_vs_HC
hsa-miR-133a-5p	7.23868	1.10757	0.431334	2.56777	0.0102356	0.0364222	CRC_vs_HC
hsa-miR-133b	18.7119	0.576821	0.381199	1.51318			CRC_vs_HC
hsa-miR-134-3p	0.723595	0.404243	0.430968	0.937988	0.348251	0.523484	CRC_vs_HC
hsa-miR-134-5p	33.6858	0.136405	0.171392	0.795868	0.426109	0.590137	CRC_vs_HC
hsa-miR-1343-3p	1.25958	0.414434	0.380297	1.08976	0.275817	0.447457	CRC_vs_HC
hsa-miR-1343-5p	0.0410853	-0.0796705	0.401665	-0.198351	0.842771		CRC_vs_HC
hsa-miR-135a-3p	0.203175	-0.153102	0.615318	-0.248817	0.803502		CRC_vs_HC
hsa-miR-135a-5p	5.10721	0.10163	0.423791	0.239811	0.810476	0.886885	CRC_vs_HC
hsa-miR-135b-3p	5.19627	2.68767	0.388641	6.91556	4.6603e-12	2.67282e-10	CRC_vs_HC
hsa-miR-135b-5p	136.407	3.10108	0.348515	8.89798	5.68702e-19	1.84828e-16	CRC_vs_HC
hsa-miR-136-3p	361.309	-0.147932	0.13064	-1.13237	0.257479	0.426942	CRC_vs_HC
hsa-miR-136-5p	145.906	-0.196683	0.166828	-1.17896	0.238414	0.406388	CRC_vs_HC
hsa-miR-137	2.35667	-0.38062	0.397465	-0.95762	0.338255	0.512109	CRC_vs_HC
hsa-miR-138-1-3p	1.98055	-1.48884	0.441696	-3.37073	0.000749697	0.0038657	CRC_vs_HC
hsa-miR-138-2-3p	0.0533818	-0.163505	0.457626	-0.35729	0.720875		CRC_vs_HC
hsa-miR-138-5p	91.9528	-0.696477	0.261428	-2.66412	0.00771896	0.029284	CRC_vs_HC
hsa-miR-139-3p	1.43412	-0.0114677	0.42006	-0.0273002	0.97822	0.989383	CRC_vs_HC
hsa-miR-139-5p	55.7052	-0.0916633	0.274789	-0.333577	0.738699	0.841473	CRC_vs_HC
hsa-miR-140-3p	1698.58	-0.168187	0.104387	-1.61118	0.107139	0.23009	CRC_vs_HC
hsa-miR-140-5p	80.2594	0.51329	0.144832	3.54404	0.000394048	0.00225854	CRC_vs_HC
hsa-miR-141-3p	24371.1	-0.169691	0.224188	-0.756913	0.449102	0.61413	CRC_vs_HC
hsa-miR-141-5p	544.947	0.185636	0.151292	1.22701	0.21982	0.384095	CRC_vs_HC
hsa-miR-142-3p	1213.02	0.23983	0.1817	1.31992	0.186861	0.342747	CRC_vs_HC
hsa-miR-142-5p	15166.7	-0.660113	0.182671	-3.61367	0.000301893	0.00181695	CRC_vs_HC
hsa-miR-143-3p	347395	0.396602	0.263862	1.50306	0.132822	0.27042	CRC_vs_HC
hsa-miR-143-5p	126.764	0.675472	0.287183	2.35206	0.0186697	0.0598782	CRC_vs_HC
hsa-miR-144-3p	481.45	0.558515	0.288272	1.93746	0.0526888	0.13413	CRC_vs_HC
hsa-miR-144-5p	276.493	0.366866	0.278946	1.31518	0.188448	0.344722	CRC_vs_HC
hsa-miR-145-3p	1029.34	0.445324	0.311307	1.4305	0.152574	0.295326	CRC_vs_HC
hsa-miR-145-5p	2948.99	0.756381	0.308353	2.45297	0.0141681	0.0474704	CRC_vs_HC
hsa-miR-1468-5p	33.0316	-0.596885	0.194713	-3.06546	0.00217335	0.00981026	CRC_vs_HC
hsa-miR-1469	0.322957	0.286526	0.615303	0.465667	0.641454		CRC_vs_HC
hsa-miR-146a-3p	2.67717	0.961934	0.44318	2.17053	0.0299669	0.0874784	CRC_vs_HC
hsa-miR-146a-5p	3849.65	-0.23186	0.190103	-1.21965	0.222597	0.386178	CRC_vs_HC
hsa-miR-146b-3p	151.505	-0.306164	0.177102	-1.72874	0.0838551	0.193283	CRC_vs_HC
hsa-miR-146b-5p	10679.1	-0.636461	0.201898	-3.15238	0.00161943	0.0074129	CRC_vs_HC
hsa-miR-147a	0.834629	-0.980257	0.449423	-2.18115	0.0291725	0.0862428	CRC_vs_HC
hsa-miR-147b	255.005	-1.44662	0.225897	-6.40387	1.51489e-10	6.42184e-09	CRC_vs_HC
hsa-miR-148a-3p	79054	-0.236993	0.159412	-1.48667	0.137103	0.27676	CRC_vs_HC
hsa-miR-148a-5p	1066.09	-0.109012	0.192763	-0.565524	0.571717	0.722297	CRC_vs_HC
hsa-miR-148b-3p	1729.44	0.0801833	0.0797386	1.00558	0.314619	0.489528	CRC_vs_HC
hsa-miR-148b-5p	172.116	0.309767	0.109627	2.82564	0.00471867	0.0190901	CRC_vs_HC
hsa-miR-149-3p	0.00631545	-0.0448808	0.40165	-0.111741	0.911029		CRC_vs_HC
hsa-miR-149-5p	47.0449	-0.129434	0.214239	-0.604155	0.545741	0.704765	CRC_vs_HC
hsa-miR-150-3p	8.41003	-0.775968	0.308972	-2.51145	0.0120236	0.041719	CRC_vs_HC
hsa-miR-150-5p	1818.37	-0.811396	0.272953	-2.97266	0.0029523	0.0127933	CRC_vs_HC
hsa-miR-151a-3p	5872.54	0.0251929	0.0984792	0.25582	0.79809	0.877269	CRC_vs_HC
hsa-miR-151a-5p	4588.36	0.290282	0.116231	2.49746	0.0125088	0.0430957	CRC_vs_HC
hsa-miR-151b	190.821	0.13076	0.13239	0.987686	0.323307	0.497096	CRC_vs_HC
hsa-miR-152-3p	379.255	0.288111	0.174525	1.65083	0.0987735	0.219106	CRC_vs_HC
hsa-miR-152-5p	10.4393	0.83514	0.211068	3.95673	7.59824e-05	0.000552857	CRC_vs_HC
hsa-miR-153-3p	136.06	-0.0831532	0.203868	-0.407878	0.683363	0.811561	CRC_vs_HC
hsa-miR-153-5p	1.25438	0.258254	0.377826	0.683527	0.494274	0.655669	CRC_vs_HC
hsa-miR-1537-3p	0.591805	0.959033	0.48412	1.98098	0.0475934	0.124145	CRC_vs_HC
hsa-miR-1537-5p	0.408761	0.257573	0.504456	0.510595	0.609635	0.753351	CRC_vs_HC
hsa-miR-1538	0.20889	-0.578298	0.571542	-1.01182	0.311625		CRC_vs_HC
hsa-miR-154-3p	0.537238	0.848771	0.465846	1.822	0.0684554	0.167699	CRC_vs_HC
hsa-miR-154-5p	10.9295	-0.336629	0.205123	-1.64111	0.100775	0.222076	CRC_vs_HC
hsa-miR-155-3p	0.195574	0.132972	0.600901	0.221288	0.824868		CRC_vs_HC
hsa-miR-155-5p	1251.6	-0.367657	0.185616	-1.98074	0.0476207	0.124145	CRC_vs_HC
hsa-miR-1587	0.105316	-0.106837	0.603134	-0.177137	0.859401		CRC_vs_HC
hsa-miR-15a-3p	1.00426	0.496467	0.349888	1.41893	0.155918	0.298665	CRC_vs_HC
hsa-miR-15a-5p	1384.94	0.0960394	0.125948	0.762533	0.445742	0.610391	CRC_vs_HC
hsa-miR-15b-3p	45.8843	0.238277	0.172979	1.3775	0.168359	0.315673	CRC_vs_HC
hsa-miR-15b-5p	485.265	-0.178527	0.135304	-1.31946	0.187017	0.342747	CRC_vs_HC
hsa-miR-16-1-3p	2.16552	0.268419	0.276668	0.970184	0.331955	0.504923	CRC_vs_HC
hsa-miR-16-2-3p	181.997	-0.236958	0.148256	-1.5983	0.109976	0.234119	CRC_vs_HC
hsa-miR-16-5p	40220.9	0.164328	0.164319	1.00005	0.317286	0.491818	CRC_vs_HC
hsa-miR-17-3p	124.807	0.656655	0.144589	4.54154	5.58449e-06	6.11784e-05	CRC_vs_HC
hsa-miR-17-5p	1162.47	0.877402	0.201445	4.35554	1.32741e-05	0.000123259	CRC_vs_HC
hsa-miR-181a-2-3p	448.326	-0.127903	0.171688	-0.744976	0.456286	0.620473	CRC_vs_HC
hsa-miR-181a-3p	257.152	0.37659	0.136917	2.75049	0.00595067	0.0234895	CRC_vs_HC
hsa-miR-181a-5p	89568.3	-0.196982	0.140891	-1.39812	0.162078	0.308645	CRC_vs_HC
hsa-miR-181b-2-3p	2.07459	0.400873	0.319944	1.25295	0.210224	0.36964	CRC_vs_HC
hsa-miR-181b-3p	3.5565	0.948277	0.264102	3.59057	0.00032995	0.00194971	CRC_vs_HC
hsa-miR-181b-5p	5287.25	0.165468	0.18409	0.898841	0.368737	0.542489	CRC_vs_HC
hsa-miR-181c-3p	171.619	0.897739	0.181463	4.94724	7.52736e-07	1.07929e-05	CRC_vs_HC
hsa-miR-181c-5p	2217.69	0.456503	0.143303	3.18557	0.00144467	0.00673949	CRC_vs_HC
hsa-miR-181d-3p	0.0739214	0.0618169	0.548164	0.112771	0.910212		CRC_vs_HC
hsa-miR-181d-5p	216.979	0.968667	0.170859	5.66939	1.43304e-08	3.24932e-07	CRC_vs_HC
hsa-miR-182-3p	1.34389	0.93659	0.386284	2.42461	0.0153247	0.0508217	CRC_vs_HC
hsa-miR-182-5p	13007.1	1.05712	0.223886	4.72172	2.33859e-06	2.9612e-05	CRC_vs_HC
hsa-miR-1827	0.83386	-1.49071	0.495253	-3.00999	0.00261258	0.0115785	CRC_vs_HC
hsa-miR-183-3p	11.4583	1.90078	0.305876	6.21422	5.15813e-10	1.86266e-08	CRC_vs_HC
hsa-miR-183-5p	820.991	1.61707	0.263491	6.13709	8.40482e-10	2.82576e-08	CRC_vs_HC
hsa-miR-184	1.13827	1.39873	0.435218	3.21386	0.00130963	0.00619852	CRC_vs_HC
hsa-miR-185-3p	4.61177	0.291627	0.210949	1.38245	0.166834	0.314021	CRC_vs_HC
hsa-miR-185-5p	51.6154	0.457807	0.184883	2.4762	0.0132789	0.0451113	CRC_vs_HC
hsa-miR-186-3p	1.68401	-0.219328	0.384237	-0.570815	0.568125	0.721252	CRC_vs_HC
hsa-miR-186-5p	10591.9	-0.25559	0.0986104	-2.59192	0.00954418	0.0344709	CRC_vs_HC
hsa-miR-187-3p	2.52476	1.26831	0.62378	2.03327	0.0420252	0.113818	CRC_vs_HC
hsa-miR-187-5p	0.0249796	-0.0398952	0.401669	-0.0993236	0.920881		CRC_vs_HC
hsa-miR-188-3p	3.4102	0.0728509	0.238888	0.304959	0.760398	0.855327	CRC_vs_HC
hsa-miR-188-5p	25.1945	0.94893	0.227059	4.17922	2.92506e-05	0.000241689	CRC_vs_HC
hsa-miR-18a-3p	15.269	0.84168	0.228794	3.67877	0.000234359	0.0014462	CRC_vs_HC
hsa-miR-18a-5p	173.639	0.992225	0.247032	4.01659	5.90451e-05	0.000442839	CRC_vs_HC
hsa-miR-18b-3p	0.0143253	-0.0290921	0.40166	-0.0724296	0.94226		CRC_vs_HC
hsa-miR-18b-5p	3.9129	0.693274	0.267481	2.59186	0.00954579	0.0344709	CRC_vs_HC
hsa-miR-1908-3p	0.0736032	-0.104693	0.513798	-0.203762	0.83854		CRC_vs_HC
hsa-miR-1908-5p	0.582439	0.692174	0.532607	1.2996	0.193739	0.352719	CRC_vs_HC
hsa-miR-1909-3p	0.0221012	-0.0133439	0.401671	-0.0332211	0.973498		CRC_vs_HC
hsa-miR-1909-5p	0.0556494	-0.0469597	0.404705	-0.116034	0.907625		CRC_vs_HC
hsa-miR-190a-3p	12.3559	-0.84535	0.215438	-3.92386	8.71405e-05	0.000615667	CRC_vs_HC
hsa-miR-190a-5p	678.931	-1.04026	0.233914	-4.4472	8.69985e-06	8.92879e-05	CRC_vs_HC
hsa-miR-190b	4.49265	-0.36726	0.282733	-1.29897	0.193956	0.352719	CRC_vs_HC
hsa-miR-191-3p	18.6193	0.0763905	0.226797	0.336824	0.73625	0.840566	CRC_vs_HC
hsa-miR-191-5p	34957.1	0.0429434	0.114015	0.376646	0.706437	0.824881	CRC_vs_HC
hsa-miR-1910-3p	0.0322739	-0.0491925	0.401678	-0.122467	0.902529		CRC_vs_HC
hsa-miR-1910-5p	0.283555	0.112889	0.555282	0.2033	0.8389		CRC_vs_HC
hsa-miR-1911-3p	0.0150089	-0.0164573	0.401669	-0.0409722	0.967318		CRC_vs_HC
hsa-miR-1911-5p	0.0200689	-0.0268928	0.401677	-0.0669514	0.94662		CRC_vs_HC
hsa-miR-1912	0.00499703	-0.0448596	0.40165	-0.111688	0.911071		CRC_vs_HC
hsa-miR-1913	0.0538009	0.0059482	0.458334	0.0129779	0.989645		CRC_vs_HC
hsa-miR-1914-5p	0.030479	-0.0504909	0.401679	-0.1257	0.89997		CRC_vs_HC
hsa-miR-1915-5p	0.00604576	-0.0449432	0.40165	-0.111897	0.910905		CRC_vs_HC
hsa-miR-192-3p	137.978	-0.522766	0.177385	-2.94707	0.00320804	0.0137186	CRC_vs_HC
hsa-miR-192-5p	773890	-1.34063	0.167837	-7.98769	1.37495e-15	2.2343e-13	CRC_vs_HC
hsa-miR-193a-3p	104.103	1.20808	0.262573	4.60091	4.20653e-06	4.84617e-05	CRC_vs_HC
hsa-miR-193a-5p	89.7326	0.468965	0.215682	2.17434	0.02968	0.0869008	CRC_vs_HC
hsa-miR-193b-3p	180.769	0.592446	0.154295	3.8397	0.000123186	0.000831062	CRC_vs_HC
hsa-miR-193b-5p	3.8612	0.131955	0.255533	0.516392	0.605581	0.750243	CRC_vs_HC
hsa-miR-194-3p	208.195	-1.43369	0.155869	-9.198	3.64662e-20	1.77773e-17	CRC_vs_HC
hsa-miR-194-5p	58347	-0.762035	0.17375	-4.38583	1.15547e-05	0.000110449	CRC_vs_HC
hsa-miR-195-3p	45.7948	-0.527646	0.242203	-2.17853	0.0293668	0.0862428	CRC_vs_HC
hsa-miR-195-5p	1297.23	-0.388908	0.23946	-1.6241	0.104354	0.2261	CRC_vs_HC
hsa-miR-196a-3p	1.18383	1.86252	0.580559	3.20815	0.00133591	0.00626875	CRC_vs_HC
hsa-miR-196a-5p	1362.43	-0.131646	0.180355	-0.729926	0.465435	0.630896	CRC_vs_HC
hsa-miR-196b-3p	14.4389	-0.178435	0.255295	-0.698935	0.484593	0.649901	CRC_vs_HC
hsa-miR-196b-5p	1443.92	-0.195358	0.213138	-0.91658	0.359363	0.534114	CRC_vs_HC
hsa-miR-197-3p	302.473	-0.254117	0.158408	-1.60419	0.108672	0.232868	CRC_vs_HC
hsa-miR-197-5p	0.513768	0.247252	0.489771	0.504832	0.613677	0.756428	CRC_vs_HC
hsa-miR-1972	0.752123	0.482611	0.578323	0.834501	0.403999	0.571696	CRC_vs_HC
hsa-miR-1973	0.134742	-0.0175358	0.525315	-0.0333815	0.97337		CRC_vs_HC
hsa-miR-1976	0.201766	-0.810971	0.61627	-1.31593	0.188196		CRC_vs_HC
hsa-miR-198	0.0169516	0	0.40165	0	1		CRC_vs_HC
hsa-miR-199a-3p	18576	0.434367	0.163849	2.65102	0.00802483	0.0299778	CRC_vs_HC
hsa-miR-199a-5p	2918.82	0.71346	0.165489	4.31123	1.62348e-05	0.000147934	CRC_vs_HC
hsa-miR-199b-3p	9264.95	0.435016	0.163788	2.65598	0.00790789	0.0296546	CRC_vs_HC
hsa-miR-199b-5p	1028.65	0.857407	0.171179	5.00882	5.47648e-07	8.21472e-06	CRC_vs_HC
hsa-miR-19a-3p	607.438	0.53755	0.209694	2.5635	0.0103623	0.0367391	CRC_vs_HC
hsa-miR-19a-5p	4.0059	1.07864	0.267103	4.03829	5.38416e-05	0.000410121	CRC_vs_HC
hsa-miR-19b-1-5p	1.9501	0.372604	0.329524	1.13073	0.258168	0.427357	CRC_vs_HC
hsa-miR-19b-2-5p	0.011725	-0.0449383	0.40165	-0.111884	0.910915		CRC_vs_HC
hsa-miR-19b-3p	5307.03	0.509087	0.192147	2.64947	0.00806185	0.0300012	CRC_vs_HC
hsa-miR-200a-3p	8177.97	-0.0715902	0.185471	-0.385991	0.699504	0.819731	CRC_vs_HC
hsa-miR-200a-5p	461.882	-0.349849	0.165388	-2.11533	0.0344021	0.0975061	CRC_vs_HC
hsa-miR-200b-3p	27142.1	-0.381686	0.176656	-2.16061	0.0307254	0.0891586	CRC_vs_HC
hsa-miR-200b-5p	170.001	-0.394985	0.151358	-2.60961	0.00906453	0.0334769	CRC_vs_HC
hsa-miR-200c-3p	6147.77	-0.350935	0.223772	-1.56826	0.116819	0.244418	CRC_vs_HC
hsa-miR-200c-5p	9.42995	0.327943	0.223001	1.47059	0.141402	0.281545	CRC_vs_HC
hsa-miR-202-3p	0.0299244	-0.0425867	0.401658	-0.106027	0.915561		CRC_vs_HC
hsa-miR-202-5p	1.4382	0.728646	0.476888	1.52792	0.126533	0.259179	CRC_vs_HC
hsa-miR-203a-3p	3926.54	0.451663	0.219922	2.05374	0.040001	0.109862	CRC_vs_HC
hsa-miR-203a-5p	9.67445	1.05496	0.304303	3.4668	0.000526692	0.00290562	CRC_vs_HC
hsa-miR-203b-3p	33.9647	-0.171502	0.273705	-0.626594	0.530925	0.692772	CRC_vs_HC
hsa-miR-203b-5p	0.562402	-1.14093	0.574468	-1.98607	0.0470261	0.123254	CRC_vs_HC
hsa-miR-204-3p	0.120412	-0.122715	0.603551	-0.203322	0.838884		CRC_vs_HC
hsa-miR-204-5p	87.5056	0.537987	0.342996	1.56849	0.116766	0.244418	CRC_vs_HC
hsa-miR-205-3p	0.0329481	-0.07668	0.401678	-0.190899	0.848604		CRC_vs_HC
hsa-miR-205-5p	23.4127	-0.541575	0.624668	-0.86698	0.385953	0.556063	CRC_vs_HC
hsa-miR-206	0.0209527	-0.0143426	0.40167	-0.0357075	0.971516		CRC_vs_HC
hsa-miR-208a-3p	0.0281039	-0.0555012	0.401659	-0.13818	0.890098		CRC_vs_HC
hsa-miR-208b-3p	0.176567	0.0437383	0.618488	0.070718	0.943622		CRC_vs_HC
hsa-miR-20a-3p	10.8714	0.989953	0.220572	4.48812	7.1856e-06	7.61517e-05	CRC_vs_HC
hsa-miR-20a-5p	1843.3	0.718804	0.246739	2.91321	0.00357732	0.0151647	CRC_vs_HC
hsa-miR-20b-3p	0.148838	0.0167532	0.588578	0.0284639	0.977292		CRC_vs_HC
hsa-miR-20b-5p	28.4253	0.632561	0.352487	1.79456			CRC_vs_HC
hsa-miR-21-3p	5106.19	1.29974	0.178428	7.28438	3.2316e-13	2.4237e-11	CRC_vs_HC
hsa-miR-21-5p	135621	0.813275	0.152286	5.34045	9.27155e-08	1.73841e-06	CRC_vs_HC
hsa-miR-210-3p	551.301	0.436383	0.220858	1.97586	0.0481708	0.125244	CRC_vs_HC
hsa-miR-210-5p	21.7788	-0.35328	0.292608	-1.20735	0.227298	0.392935	CRC_vs_HC
hsa-miR-211-5p	0.718107	0.488638	0.532241	0.918076	0.358579	0.533763	CRC_vs_HC
hsa-miR-2110	12.1555	0.0325789	0.181166	0.179829	0.857287	0.912352	CRC_vs_HC
hsa-miR-2113	0.0189601	-0.0818881	0.401657	-0.203876	0.838451		CRC_vs_HC
hsa-miR-2114-3p	1.17921	-0.16313	0.408018	-0.399811	0.689296	0.813636	CRC_vs_HC
hsa-miR-2114-5p	1.16669	-0.290124	0.410969	-0.70595	0.480219	0.644922	CRC_vs_HC
hsa-miR-2115-3p	0.530003	1.23852	0.514258	2.40836	0.0160244	0.0524447	CRC_vs_HC
hsa-miR-2115-5p	0.129234	0.178213	0.524413	0.339833	0.733982		CRC_vs_HC
hsa-miR-2116-3p	6.16363	0.206483	0.24462	0.844099	0.398614	0.56746	CRC_vs_HC
hsa-miR-2116-5p	1.92729	0.425314	0.393006	1.08221	0.279161	0.451379	CRC_vs_HC
hsa-miR-2117	0.00959739	-0.0710454	0.401651	-0.176884	0.8596		CRC_vs_HC
hsa-miR-212-3p	32.6729	-0.232376	0.194132	-1.197	0.231306	0.39845	CRC_vs_HC
hsa-miR-212-5p	10.0509	0.153921	0.189013	0.814341	0.41545	0.583665	CRC_vs_HC
hsa-miR-214-3p	174.289	0.713199	0.154842	4.60598	4.10524e-06	4.82242e-05	CRC_vs_HC
hsa-miR-214-5p	84.3745	0.698555	0.181309	3.85284	0.000116757	0.000796073	CRC_vs_HC
hsa-miR-215-3p	85.6144	-1.87886	0.363452	-5.16948	2.34745e-07	4.01538e-06	CRC_vs_HC
hsa-miR-215-5p	42201.5	-2.23855	0.268555	-8.33556	7.71345e-17	1.50412e-14	CRC_vs_HC
hsa-miR-216a-3p	0.226166	0.564587	0.605795	0.931976	0.351349		CRC_vs_HC
hsa-miR-216a-5p	1.7239	0.820662	0.370143	2.21715	0.0266129	0.0808336	CRC_vs_HC
hsa-miR-216b-3p	0.0200178	-0.0811786	0.401657	-0.202109	0.839831		CRC_vs_HC
hsa-miR-216b-5p	0.559628	0.347367	0.589551	0.589206	0.555723	0.714815	CRC_vs_HC
hsa-miR-217	1.24465	1.4962	0.431629	3.4664	0.000527482	0.00290562	CRC_vs_HC
hsa-miR-218-1-3p	0.308151	0.327156	0.607367	0.538646	0.590131		CRC_vs_HC
hsa-miR-218-2-3p	0.0395364	0.0161055	0.401691	0.0400944	0.968018		CRC_vs_HC
hsa-miR-218-5p	195.731	-0.0749486	0.252291	-0.297072	0.766411	0.858909	CRC_vs_HC
hsa-miR-219a-1-3p	3.64009	-0.296738	0.294621	-1.00718	0.313846	0.489528	CRC_vs_HC
hsa-miR-219a-2-3p	0.0298099	-0.0531419	0.401667	-0.132303	0.894744		CRC_vs_HC
hsa-miR-219a-5p	6.1358	-0.435515	0.254512	-1.71118	0.0870488	0.198765	CRC_vs_HC
hsa-miR-219b-3p	0.995786	0.772751	0.397594	1.94357	0.0519474	0.132936	CRC_vs_HC
hsa-miR-219b-5p	0.390284	0.648154	0.488452	1.32696	0.184523	0.339453	CRC_vs_HC
hsa-miR-22-3p	64256.7	0.358818	0.138232	2.59577	0.00943794	0.0344644	CRC_vs_HC
hsa-miR-22-5p	53.9475	0.298757	0.13312	2.24427	0.024815	0.0758453	CRC_vs_HC
hsa-miR-221-3p	3030.39	0.236501	0.142443	1.66032	0.0968506	0.215592	CRC_vs_HC
hsa-miR-221-5p	81.0996	0.579072	0.167043	3.4666	0.000527081	0.00290562	CRC_vs_HC
hsa-miR-222-3p	2136.07	0.63679	0.136189	4.67577	2.92853e-06	3.61432e-05	CRC_vs_HC
hsa-miR-222-5p	2.26772	1.15429	0.333209	3.46417	0.000531876	0.00291337	CRC_vs_HC
hsa-miR-223-3p	1359.9	1.91613	0.29393	6.51898	7.07866e-11	3.13713e-09	CRC_vs_HC
hsa-miR-223-5p	13.0332	0.774796	0.255325	3.03455	0.00240894	0.0107739	CRC_vs_HC
hsa-miR-224-3p	9.51706	0.318438	0.189874	1.6771	0.0935227	0.20962	CRC_vs_HC
hsa-miR-224-5p	299.22	1.54503	0.22191	6.96241	3.34492e-12	2.03831e-10	CRC_vs_HC
hsa-miR-2276-3p	0.633848	0.519397	0.46761	1.11075	0.266677	0.435363	CRC_vs_HC
hsa-miR-2276-5p	0.0410462	-0.059248	0.401695	-0.147495	0.882741		CRC_vs_HC
hsa-miR-2277-3p	1.12874	0.884491	0.381808	2.31659	0.0205262	0.0646357	CRC_vs_HC
hsa-miR-2277-5p	5.92712	0.331234	0.20126	1.64581	0.0998039	0.220655	CRC_vs_HC
hsa-miR-2278	0.211451	0.0458921	0.563934	0.0813785	0.935141		CRC_vs_HC
hsa-miR-2355-3p	1.3287	1.00637	0.389199	2.58574	0.00971688	0.0349452	CRC_vs_HC
hsa-miR-2355-5p	9.4301	1.3041	0.164987	7.90427	2.69508e-15	3.75386e-13	CRC_vs_HC
hsa-miR-2392	0.116799	-0.0215032	0.561537	-0.0382934	0.969454		CRC_vs_HC
hsa-miR-23a-3p	2434.47	0.74464	0.103418	7.2003	6.00815e-13	4.18424e-11	CRC_vs_HC
hsa-miR-23a-5p	14.7309	1.67755	0.301021	5.57288	2.50557e-08	5.31072e-07	CRC_vs_HC
hsa-miR-23b-3p	5193.82	-0.158492	0.181734	-0.872108	0.38315	0.554629	CRC_vs_HC
hsa-miR-23b-5p	1.51861	-0.203528	0.395583	-0.514502	0.606901	0.750924	CRC_vs_HC
hsa-miR-23c	4.43821	-1.78729	0.38062	-4.69574	2.65648e-06	3.3206e-05	CRC_vs_HC
hsa-miR-24-1-5p	9.51574	0.232247	0.19687	1.1797	0.238121	0.406388	CRC_vs_HC
hsa-miR-24-2-5p	85.5392	1.12751	0.129786	8.68745	3.70655e-18	9.03472e-16	CRC_vs_HC
hsa-miR-24-3p	5824.8	0.670613	0.168404	3.98217	6.82903e-05	0.000500625	CRC_vs_HC
hsa-miR-2467-3p	0.0110487	-0.029745	0.40166	-0.0740553	0.940966		CRC_vs_HC
hsa-miR-2467-5p	11.6383	0.204464	0.241607	0.846267	0.397404	0.56746	CRC_vs_HC
hsa-miR-25-3p	4984.82	-0.0280338	0.105732	-0.265139	0.790902	0.872189	CRC_vs_HC
hsa-miR-25-5p	22.2536	1.04119	0.267165	3.8972	9.73109e-05	0.000677701	CRC_vs_HC
hsa-miR-2681-3p	0.162054	-0.233234	0.623382	-0.374143	0.708298		CRC_vs_HC
hsa-miR-2681-5p	0.0795531	-0.0436887	0.470965	-0.0927642	0.926091		CRC_vs_HC
hsa-miR-2682-3p	0.019424	-0.0903062	0.401664	-0.22483	0.822111		CRC_vs_HC
hsa-miR-2682-5p	0.226542	-0.621564	0.619816	-1.00282	0.315947		CRC_vs_HC
hsa-miR-26a-1-3p	2.78692	0.0832752	0.280206	0.297193	0.766319	0.858909	CRC_vs_HC
hsa-miR-26a-2-3p	23.6694	0.167622	0.150646	1.11269	0.265844	0.434895	CRC_vs_HC
hsa-miR-26a-5p	274812	-0.746129	0.17785	-4.19526	2.72556e-05	0.000229088	CRC_vs_HC
hsa-miR-26b-3p	65.4246	-0.259568	0.16688	-1.55541	0.119847	0.249682	CRC_vs_HC
hsa-miR-26b-5p	13287.8	-0.319286	0.128166	-2.49118	0.0127318	0.0437097	CRC_vs_HC
hsa-miR-27a-3p	9614.85	0.622798	0.106993	5.8209	5.85304e-09	1.54236e-07	CRC_vs_HC
hsa-miR-27a-5p	53.7081	1.88003	0.251422	7.47758	7.57053e-14	6.40541e-12	CRC_vs_HC
hsa-miR-27b-3p	76209.6	-0.127673	0.114621	-1.11388	0.265332	0.434789	CRC_vs_HC
hsa-miR-27b-5p	110.155	0.264418	0.175375	1.50773	0.131624	0.269042	CRC_vs_HC
hsa-miR-28-3p	13155.8	-0.674165	0.152164	-4.43052	9.40051e-06	9.54739e-05	CRC_vs_HC
hsa-miR-28-5p	1070.76	0.0956787	0.13879	0.689378	0.490585	0.652552	CRC_vs_HC
hsa-miR-296-3p	2.57438	-0.0728787	0.359508	-0.202718	0.839356	0.902695	CRC_vs_HC
hsa-miR-296-5p	4.41752	0.281299	0.262155	1.07303	0.283258	0.455737	CRC_vs_HC
hsa-miR-299-3p	30.3499	0.0445138	0.157254	0.283069	0.777124	0.866928	CRC_vs_HC
hsa-miR-299-5p	4.13883	0.352414	0.25514	1.38126	0.167201	0.314105	CRC_vs_HC
hsa-miR-29a-3p	6029.17	0.172215	0.129213	1.3328	0.182596	0.336953	CRC_vs_HC
hsa-miR-29a-5p	21.9845	0.782491	0.165478	4.72866	2.26009e-06	2.89945e-05	CRC_vs_HC
hsa-miR-29b-1-5p	7.88156	1.33237	0.249042	5.34998	8.79645e-08	1.68167e-06	CRC_vs_HC
hsa-miR-29b-2-5p	7.03839	0.309244	0.20704	1.49364	0.13527	0.273626	CRC_vs_HC
hsa-miR-29b-3p	1088.57	0.255611	0.157018	1.62791	0.103544	0.225348	CRC_vs_HC
hsa-miR-29c-3p	1675.55	-0.663118	0.185124	-3.58202	0.000340948	0.00200256	CRC_vs_HC
hsa-miR-29c-5p	44.1942	-0.268736	0.15929	-1.68708	0.0915876	0.206708	CRC_vs_HC
hsa-miR-300	0.0311095	-0.0741404	0.401676	-0.184578	0.85356		CRC_vs_HC
hsa-miR-301a-3p	455.624	0.548346	0.134429	4.07908	4.52148e-05	0.000348387	CRC_vs_HC
hsa-miR-301a-5p	1.28801	0.751854	0.339762	2.21288	0.0269056	0.0814689	CRC_vs_HC
hsa-miR-301b-3p	85.8894	1.03746	0.215177	4.82141	1.42549e-06	1.85313e-05	CRC_vs_HC
hsa-miR-301b-5p	0.0425919	-0.0253494	0.401687	-0.0631075	0.949681		CRC_vs_HC
hsa-miR-302b-3p	0.00999284	-0.0448225	0.40165	-0.111596	0.911144		CRC_vs_HC
hsa-miR-3064-3p	0.274208	-0.323538	0.558501	-0.579297	0.562389		CRC_vs_HC
hsa-miR-3064-5p	0.605634	0.336761	0.471428	0.714342	0.475016	0.640581	CRC_vs_HC
hsa-miR-3065-3p	5.86715	0.336313	0.285024	1.17995	0.238021	0.406388	CRC_vs_HC
hsa-miR-3065-5p	4.31965	0.660848	0.348915	1.89401	0.0582237	0.145187	CRC_vs_HC
hsa-miR-3074-3p	0.966534	-0.598537	0.423736	-1.41252	0.157796	0.301669	CRC_vs_HC
hsa-miR-3074-5p	2.46771	-0.814547	0.292978	-2.78023	0.00543206	0.021706	CRC_vs_HC
hsa-miR-30a-3p	231.491	-0.482007	0.236657	-2.03673	0.041677	0.11319	CRC_vs_HC
hsa-miR-30a-5p	6026.69	-0.0377338	0.188801	-0.199861	0.841589	0.902695	CRC_vs_HC
hsa-miR-30b-3p	11.3008	-0.225757	0.204984	-1.10134	0.270748	0.4407	CRC_vs_HC
hsa-miR-30b-5p	3741.2	-0.108537	0.116937	-0.928166	0.353321	0.527734	CRC_vs_HC
hsa-miR-30c-1-3p	31.9427	-0.336392	0.162945	-2.06445	0.0389748	0.10765	CRC_vs_HC
hsa-miR-30c-2-3p	18.502	-0.140367	0.24021	-0.584352	0.558984	0.716175	CRC_vs_HC
hsa-miR-30c-5p	8086.64	-0.216506	0.135264	-1.60062	0.109461	0.234045	CRC_vs_HC
hsa-miR-30d-3p	151.543	-0.254462	0.109865	-2.31614	0.0205508	0.0646357	CRC_vs_HC
hsa-miR-30d-5p	16080.1	-0.434382	0.127191	-3.4152	0.000637348	0.00341436	CRC_vs_HC
hsa-miR-30e-3p	895.213	-0.780454	0.130373	-5.98631	2.14659e-09	6.3422e-08	CRC_vs_HC
hsa-miR-30e-5p	16930.8	-0.511206	0.122107	-4.18655	2.83225e-05	0.000236021	CRC_vs_HC
hsa-miR-31-3p	6.34829	1.61739	0.544479	2.97053	0.00297285	0.0128254	CRC_vs_HC
hsa-miR-31-5p	473.315	1.8555	0.486163	3.81661	0.000135296	0.000903521	CRC_vs_HC
hsa-miR-3115	0.0822047	-0.124783	0.513923	-0.242805	0.808157		CRC_vs_HC
hsa-miR-3116	9.99497	-0.238409	0.264692	-0.900703	0.367746	0.542439	CRC_vs_HC
hsa-miR-3117-3p	4.33954	1.47296	0.284908	5.16994	2.34172e-07	4.01538e-06	CRC_vs_HC
hsa-miR-3118	0.207146	-0.0186551	0.402001	-0.0464056	0.962987		CRC_vs_HC
hsa-miR-3120-3p	0.183412	-0.057523	0.497129	-0.11571	0.907882		CRC_vs_HC
hsa-miR-3121-3p	0.111676	-0.109527	0.616672	-0.177609	0.85903		CRC_vs_HC
hsa-miR-3121-5p	0.00947611	-0.0711119	0.40165	-0.177049	0.85947		CRC_vs_HC
hsa-miR-3122	0.0891864	-0.0375788	0.401678	-0.0935546	0.925463		CRC_vs_HC
hsa-miR-3124-3p	0.0156697	-0.0710502	0.40165	-0.176896	0.85959		CRC_vs_HC
hsa-miR-3124-5p	0.149779	-0.269449	0.605452	-0.445038	0.656292		CRC_vs_HC
hsa-miR-3125	0.164399	-0.157104	0.618634	-0.253954	0.799531		CRC_vs_HC
hsa-miR-3126-3p	0.113428	6.3704e-05	0.553628	0.000115067	0.999908		CRC_vs_HC
hsa-miR-3126-5p	0.271964	0.563596	0.56296	1.00113	0.316764		CRC_vs_HC
hsa-miR-3127-3p	0.509542	-0.0329243	0.532503	-0.0618293	0.950699	0.969291	CRC_vs_HC
hsa-miR-3127-5p	3.42953	-0.337203	0.302062	-1.11634	0.264278	0.434521	CRC_vs_HC
hsa-miR-3128	0.556985	-0.349501	0.470524	-0.74279	0.457609	0.621405	CRC_vs_HC
hsa-miR-3129-3p	1.50893	0.9161	0.374052	2.44913	0.0143203	0.0478161	CRC_vs_HC
hsa-miR-3129-5p	0.31748	0.274906	0.600187	0.458033	0.646929		CRC_vs_HC
hsa-miR-3130-3p	1.71159	-0.454544	0.492591	-0.922761	0.356132	0.53093	CRC_vs_HC
hsa-miR-3130-5p	4.36246	-0.277709	0.293992	-0.944615	0.344855	0.519681	CRC_vs_HC
hsa-miR-3131	3.77362	-0.202112	0.341125	-0.592486	0.553525	0.712929	CRC_vs_HC
hsa-miR-3132	0.0341465	-0.042671	0.401658	-0.106237	0.915394		CRC_vs_HC
hsa-miR-3133	2.07115	-0.633172	0.307011	-2.06237	0.0391721	0.107889	CRC_vs_HC
hsa-miR-3134	0.158921	-0.329466	0.625402	-0.526806	0.598328		CRC_vs_HC
hsa-miR-3135a	0.0612845	-0.0901133	0.40953	-0.220041	0.825839		CRC_vs_HC
hsa-miR-3135b	0.0143214	-0.029132	0.40166	-0.072529	0.942181		CRC_vs_HC
hsa-miR-3136-3p	0.0155007	-0.0817372	0.401657	-0.2035	0.838744		CRC_vs_HC
hsa-miR-3136-5p	0.943834	0.174449	0.427719	0.40786	0.683376	0.811561	CRC_vs_HC
hsa-miR-3138	0.316132	-0.208121	0.551832	-0.377146	0.706065		CRC_vs_HC
hsa-miR-3139	0.388375	0.815097	0.594433	1.37122	0.170307	0.318713	CRC_vs_HC
hsa-miR-3140-3p	0.408046	0.291153	0.532987	0.546266	0.584883	0.732983	CRC_vs_HC
hsa-miR-3140-5p	0.00999818	-0.0710834	0.40165	-0.176978	0.859525		CRC_vs_HC
hsa-miR-3141	0.230124	-0.407821	0.597543	-0.682495	0.494926		CRC_vs_HC
hsa-miR-3142	0.0367811	-0.102381	0.401676	-0.254885	0.798812		CRC_vs_HC
hsa-miR-3143	0.911902	-0.266507	0.489928	-0.543972	0.586461	0.734017	CRC_vs_HC
hsa-miR-3144-3p	0.99608	1.80634	0.546779	3.3036	0.000954523	0.00482207	CRC_vs_HC
hsa-miR-3144-5p	0.0648949	0.0317285	0.411006	0.077197	0.938467		CRC_vs_HC
hsa-miR-3145-3p	0.309059	-0.496693	0.561686	-0.884289	0.37654		CRC_vs_HC
hsa-miR-3145-5p	0.747647	0.51001	0.442417	1.15278	0.249001	0.418199	CRC_vs_HC
hsa-miR-3146	0.109531	-0.144996	0.526199	-0.275554	0.782891		CRC_vs_HC
hsa-miR-3149	0.118975	-0.194921	0.604079	-0.322674	0.746942		CRC_vs_HC
hsa-miR-3150a-3p	0.0861506	-0.243414	0.600993	-0.405019	0.685463		CRC_vs_HC
hsa-miR-3150a-5p	0.0987556	-0.005844	0.615501	-0.00949471	0.992424		CRC_vs_HC
hsa-miR-3150b-3p	3.72747	-1.50588	0.302313	-4.9812	6.31924e-07	9.33524e-06	CRC_vs_HC
hsa-miR-3150b-5p	0.0629153	-0.0779615	0.4106	-0.189872	0.849409		CRC_vs_HC
hsa-miR-3152-3p	0.113948	-0.47176	0.616394	-0.765354	0.444061		CRC_vs_HC
hsa-miR-3152-5p	3.17336	-1.62136	0.359206	-4.51373	6.36977e-06	6.90058e-05	CRC_vs_HC
hsa-miR-3154	0.297856	-0.624611	0.543873	-1.14845	0.250783		CRC_vs_HC
hsa-miR-3155a	0.4616	0.116809	0.497913	0.234597	0.814521	0.88832	CRC_vs_HC
hsa-miR-3157-3p	1.8023	-0.369286	0.35599	-1.03735	0.299573	0.47726	CRC_vs_HC
hsa-miR-3157-5p	1.29175	-0.85476	0.372264	-2.29611	0.0216696	0.0675011	CRC_vs_HC
hsa-miR-3158-3p	21.8004	0.301927	0.236463	1.27685	0.201657	0.360101	CRC_vs_HC
hsa-miR-3158-5p	0.0058857	-0.0708985	0.401651	-0.176518	0.859887		CRC_vs_HC
hsa-miR-3159	0.741145	-0.67708	0.487199	-1.38974	0.164608	0.312852	CRC_vs_HC
hsa-miR-3160-3p	1.37489	-0.325431	0.49137	-0.662294	0.507783	0.668438	CRC_vs_HC
hsa-miR-3160-5p	0.0257761	-0.081999	0.401657	-0.204152	0.838235		CRC_vs_HC
hsa-miR-3161	0.13496	0.196392	0.602091	0.326183	0.744286		CRC_vs_HC
hsa-miR-3162-3p	0.0124274	-0.0548141	0.401659	-0.136469	0.89145		CRC_vs_HC
hsa-miR-3162-5p	0.0294863	-0.0555278	0.401658	-0.138246	0.890046		CRC_vs_HC
hsa-miR-3163	0.215383	-0.280897	0.605311	-0.464054	0.642609		CRC_vs_HC
hsa-miR-3164	0.00604576	-0.0449432	0.40165	-0.111897	0.910905		CRC_vs_HC
hsa-miR-3165	0.160115	-0.340857	0.625383	-0.545037	0.585728		CRC_vs_HC
hsa-miR-3166	0.0241621	-0.0659717	0.401667	-0.164245	0.869539		CRC_vs_HC
hsa-miR-3167	0.115468	-0.0660338	0.401667	-0.164399	0.869417		CRC_vs_HC
hsa-miR-3168	0.303929	0.0410072	0.625443	0.0655652	0.947724		CRC_vs_HC
hsa-miR-3170	0.0508601	-0.0926912	0.401693	-0.230751	0.817508		CRC_vs_HC
hsa-miR-3171	0.0315697	0.0158292	0.40169	0.0394064	0.968566		CRC_vs_HC
hsa-miR-3173-3p	0.0999968	-0.0883377	0.430264	-0.20531	0.83733		CRC_vs_HC
hsa-miR-3173-5p	1.77714	-0.125304	0.342483	-0.365868	0.714464	0.831268	CRC_vs_HC
hsa-miR-3174	1.47137	0.467928	0.362199	1.29191	0.196389	0.35323	CRC_vs_HC
hsa-miR-3175	0.0318575	-0.0375827	0.401678	-0.0935642	0.925455		CRC_vs_HC
hsa-miR-3176	12.9575	1.03911	0.277942	3.73858	0.00018506	0.00118107	CRC_vs_HC
hsa-miR-3177-3p	0.846895	0.862818	0.39282	2.19647	0.0280583	0.0841749	CRC_vs_HC
hsa-miR-3177-5p	0.0523658	-0.000708516	0.401704	-0.00176378	0.998593		CRC_vs_HC
hsa-miR-3179	0.393929	0.22759	0.575842	0.39523	0.692673	0.815648	CRC_vs_HC
hsa-miR-3180	5.70111	2.33022	0.623897	3.73494	0.00018776	0.00118107	CRC_vs_HC
hsa-miR-3180-3p	5.70111	2.33022	0.623897	3.73494	0.00018776	0.00118107	CRC_vs_HC
hsa-miR-3180-5p	1.00206	1.31045	0.612611	2.13912	0.0324258	0.093536	CRC_vs_HC
hsa-miR-3181	0.071935	-0.0576524	0.512851	-0.112415	0.910494		CRC_vs_HC
hsa-miR-3183	0.106128	-0.106917	0.623642	-0.17144	0.863878		CRC_vs_HC
hsa-miR-3184-3p	0.00822512	-0.0711642	0.40165	-0.177179	0.859367		CRC_vs_HC
hsa-miR-3185	0.0628114	-0.175267	0.509454	-0.34403	0.730824		CRC_vs_HC
hsa-miR-3187-3p	0.368443	0.404724	0.582234	0.695122	0.486979	0.651309	CRC_vs_HC
hsa-miR-3187-5p	0.0357979	-0.0843263	0.401684	-0.209932	0.833721		CRC_vs_HC
hsa-miR-3188	0.363918	0.756717	0.58296	1.29806	0.194267	0.352719	CRC_vs_HC
hsa-miR-3189-3p	0.100343	0.0473591	0.521622	0.090792	0.927658		CRC_vs_HC
hsa-miR-3190-3p	0.187404	-0.0272929	0.609112	-0.0448077	0.964261		CRC_vs_HC
hsa-miR-3191-3p	0.0333375	-0.0764659	0.401677	-0.190367	0.849022		CRC_vs_HC
hsa-miR-3191-5p	0.141504	-0.0259411	0.401676	-0.064582	0.948507		CRC_vs_HC
hsa-miR-3192-3p	0.0305591	-0.0531947	0.401667	-0.132435	0.89464		CRC_vs_HC
hsa-miR-3192-5p	0.0669888	-0.0696894	0.466281	-0.149458	0.881192		CRC_vs_HC
hsa-miR-3193	0.00500296	-0.0449287	0.40165	-0.11186	0.910934		CRC_vs_HC
hsa-miR-3194-3p	0.410163	-0.270416	0.460281	-0.587502	0.556867	0.715139	CRC_vs_HC
hsa-miR-3194-5p	1.75994	0.124156	0.363513	0.341544	0.732694	0.839455	CRC_vs_HC
hsa-miR-3195	0.307557	-0.098771	0.602067	-0.164053	0.869689		CRC_vs_HC
hsa-miR-3196	3.79328	2.16126	0.440888	4.90207	9.48312e-07	1.32086e-05	CRC_vs_HC
hsa-miR-3197	0.0213495	-0.0538849	0.401666	-0.134153	0.893281		CRC_vs_HC
hsa-miR-3198	0.0760674	0	0.401656	0	1		CRC_vs_HC
hsa-miR-3199	0.598843	-0.38779	0.586792	-0.660866	0.508698	0.668438	CRC_vs_HC
hsa-miR-32-3p	14.2971	0.395464	0.155978	2.53539	0.0112323	0.0395359	CRC_vs_HC
hsa-miR-32-5p	185.779	-0.126888	0.160988	-0.788182	0.43059	0.593812	CRC_vs_HC
hsa-miR-3200-3p	8.63618	1.34739	0.274154	4.91473	8.89053e-07	1.25627e-05	CRC_vs_HC
hsa-miR-3200-5p	0.884399	0.313557	0.433893	0.722659	0.46989	0.635426	CRC_vs_HC
hsa-miR-3202	0.31616	-0.498704	0.591315	-0.843381	0.399015		CRC_vs_HC
hsa-miR-320a	2263.38	-0.0549409	0.151519	-0.362601	0.716903	0.833111	CRC_vs_HC
hsa-miR-320b	271.178	0.463322	0.19239	2.40825	0.0160293	0.0524447	CRC_vs_HC
hsa-miR-320c	47.9969	0.61868	0.19116	3.23644	0.0012103	0.005813	CRC_vs_HC
hsa-miR-320d	15.6343	1.15272	0.257173	4.48227	7.38533e-06	7.74268e-05	CRC_vs_HC
hsa-miR-320e	0.274179	-0.308621	0.572693	-0.538894	0.58996		CRC_vs_HC
hsa-miR-323a-3p	9.37168	0.329231	0.207407	1.58736	0.11243	0.237786	CRC_vs_HC
hsa-miR-323a-5p	0.0516582	-0.0484704	0.40244	-0.120441	0.904134		CRC_vs_HC
hsa-miR-323b-3p	5.09502	0.550135	0.305506	1.80074	0.0717444	0.173199	CRC_vs_HC
hsa-miR-323b-5p	0.00607204	-0.0710312	0.401651	-0.176848	0.859628		CRC_vs_HC
hsa-miR-324-3p	24.9712	-0.210247	0.127398	-1.65031	0.0988786	0.219106	CRC_vs_HC
hsa-miR-324-5p	74.6374	0.085539	0.164114	0.521216	0.602216	0.748595	CRC_vs_HC
hsa-miR-326	32.488	0.00022694	0.168685	0.00134535	0.998927	0.999245	CRC_vs_HC
hsa-miR-328-3p	33.5269	0.0506834	0.220649	0.229702	0.818324	0.89147	CRC_vs_HC
hsa-miR-328-5p	0.07228	-0.0233408	0.468257	-0.0498462	0.960245		CRC_vs_HC
hsa-miR-329-3p	5.79315	-0.1653	0.239198	-0.691059	0.489528	0.652552	CRC_vs_HC
hsa-miR-329-5p	0.316054	-0.15083	0.617371	-0.24431	0.806991		CRC_vs_HC
hsa-miR-330-3p	18.4072	-0.0191182	0.156254	-0.122354	0.902619	0.938223	CRC_vs_HC
hsa-miR-330-5p	60.0796	0.650286	0.152292	4.27	1.95476e-05	0.000174282	CRC_vs_HC
hsa-miR-331-3p	117.108	0.740385	0.168915	4.38318	1.1696e-05	0.000110714	CRC_vs_HC
hsa-miR-331-5p	9.67612	0.576009	0.167832	3.43205	0.000599029	0.00322681	CRC_vs_HC
hsa-miR-335-3p	695.822	0.701777	0.170145	4.12459	3.71402e-05	0.000294404	CRC_vs_HC
hsa-miR-335-5p	371.788	0.526174	0.151152	3.4811	0.000499367	0.00279818	CRC_vs_HC
hsa-miR-337-3p	11.9296	0.176431	0.174197	1.01283	0.311143	0.486998	CRC_vs_HC
hsa-miR-337-5p	6.50588	-0.425676	0.195229	-2.18039	0.0292286	0.0862428	CRC_vs_HC
hsa-miR-338-3p	325.731	0.423189	0.260423	1.62501	0.104161	0.2261	CRC_vs_HC
hsa-miR-338-5p	22.9781	0.0623275	0.354976	0.175582	0.860622	0.913065	CRC_vs_HC
hsa-miR-339-3p	210.893	-0.185198	0.144601	-1.28075	0.20028	0.358299	CRC_vs_HC
hsa-miR-339-5p	130.093	0.015101	0.120827	0.124981	0.900539	0.93706	CRC_vs_HC
hsa-miR-33a-3p	7.47929	-0.192574	0.207126	-0.929743	0.352504	0.527734	CRC_vs_HC
hsa-miR-33a-5p	41.8427	0.219511	0.193299	1.1356	0.256124	0.425726	CRC_vs_HC
hsa-miR-33b-3p	4.39481	0.371882	0.276375	1.34557	0.178441	0.33139	CRC_vs_HC
hsa-miR-33b-5p	92.7867	0.323337	0.208702	1.54927	0.121316	0.250678	CRC_vs_HC
hsa-miR-340-3p	25.9812	0.407543	0.151127	2.69669	0.00700325	0.0268826	CRC_vs_HC
hsa-miR-340-5p	1204.86	-0.0145697	0.134865	-0.108031	0.913971	0.946994	CRC_vs_HC
hsa-miR-342-3p	653.129	-0.635328	0.181557	-3.49934	0.000466413	0.00262863	CRC_vs_HC
hsa-miR-342-5p	26.2635	-0.634205	0.235956	-2.68782	0.0071921	0.0274992	CRC_vs_HC
hsa-miR-345-3p	0.372054	-0.575786	0.512201	-1.12414	0.260953	0.430506	CRC_vs_HC
hsa-miR-345-5p	441.085	0.465782	0.121333	3.83889	0.000123594	0.000831062	CRC_vs_HC
hsa-miR-346	0.874101	-0.570766	0.491858	-1.16043	0.245874	0.415472	CRC_vs_HC
hsa-miR-34a-3p	4.7341	1.16596	0.25491	4.57399	4.78521e-06	5.42509e-05	CRC_vs_HC
hsa-miR-34a-5p	517.673	0.884399	0.216685	4.08149	4.47483e-05	0.000348387	CRC_vs_HC
hsa-miR-34b-3p	1.24452	1.17066	0.402291	2.90998	0.00361447	0.0152559	CRC_vs_HC
hsa-miR-34b-5p	4.28245	1.32576	0.271002	4.89206	9.97877e-07	1.35129e-05	CRC_vs_HC
hsa-miR-34c-3p	1.61945	0.651997	0.411271	1.58532	0.112893	0.238248	CRC_vs_HC
hsa-miR-34c-5p	36.8072	1.37487	0.231842	5.93018	3.02609e-09	8.67777e-08	CRC_vs_HC
hsa-miR-3529-5p	0.00500296	-0.0449287	0.40165	-0.11186	0.910934		CRC_vs_HC
hsa-miR-3591-5p	0.0524607	-0.0853503	0.40171	-0.212467	0.831742		CRC_vs_HC
hsa-miR-3605-3p	9.92654	0.320345	0.255348	1.25454	0.209644	0.369626	CRC_vs_HC
hsa-miR-3605-5p	4.39732	0.317736	0.259884	1.2226	0.22148	0.386033	CRC_vs_HC
hsa-miR-3606-3p	0.00794583	-0.0448755	0.40165	-0.111728	0.911039		CRC_vs_HC
hsa-miR-3606-5p	0.0392162	-0.0253992	0.401679	-0.0632325	0.949581		CRC_vs_HC
hsa-miR-3607-3p	71.1831	-0.38355	0.262771	-1.45964	0.14439	0.284981	CRC_vs_HC
hsa-miR-3607-5p	0.179702	-0.434586	0.598163	-0.726533	0.467512		CRC_vs_HC
hsa-miR-3609	3.94647	0.777189	0.283761	2.73888	0.00616483	0.0242367	CRC_vs_HC
hsa-miR-361-3p	348.238	-0.345555	0.108702	-3.17892	0.00147826	0.00686336	CRC_vs_HC
hsa-miR-361-5p	400.997	0.157745	0.135668	1.16272	0.244942	0.414615	CRC_vs_HC
hsa-miR-3610	0.198964	-0.496276	0.622363	-0.797407	0.425215		CRC_vs_HC
hsa-miR-3611	2.4488	0.10587	0.269803	0.392398	0.694764	0.816137	CRC_vs_HC
hsa-miR-3612	0.00959739	-0.0710454	0.401651	-0.176884	0.8596		CRC_vs_HC
hsa-miR-3613-3p	6.92804	0.353144	0.218564	1.61575	0.106149	0.228466	CRC_vs_HC
hsa-miR-3613-5p	62.3674	0.429239	0.207231	2.0713	0.0383304	0.106171	CRC_vs_HC
hsa-miR-3614-3p	1.00164	-0.679327	0.378027	-1.79703	0.0723304	0.173903	CRC_vs_HC
hsa-miR-3614-5p	9.55474	-0.59598	0.310167	-1.92148	0.0546711	0.138453	CRC_vs_HC
hsa-miR-3615	54.1989	-0.0112956	0.190825	-0.0591931	0.952798	0.969706	CRC_vs_HC
hsa-miR-3616-3p	0.115402	-0.292152	0.556844	-0.524657	0.599822		CRC_vs_HC
hsa-miR-3616-5p	0.0904098	-0.200733	0.519447	-0.386436	0.699174		CRC_vs_HC
hsa-miR-3617-3p	0.125872	0.148902	0.52181	0.285357	0.775371		CRC_vs_HC
hsa-miR-3617-5p	0.964596	0.933828	0.446596	2.09099	0.0365289	0.102051	CRC_vs_HC
hsa-miR-3619-3p	0.0483883	-0.00943582	0.453469	-0.0208081	0.983399		CRC_vs_HC
hsa-miR-3619-5p	0.282512	0.674665	0.609325	1.10723	0.268193		CRC_vs_HC
hsa-miR-362-3p	12.9722	-0.176266	0.168761	-1.04447	0.296267	0.472766	CRC_vs_HC
hsa-miR-362-5p	91.4331	0.440106	0.25383	1.73386	0.0829434	0.19209	CRC_vs_HC
hsa-miR-3620-3p	0.203763	0.0589937	0.598265	0.0986079	0.92145		CRC_vs_HC
hsa-miR-3620-5p	0.683456	-0.980008	0.461091	-2.12541	0.0335522	0.0962157	CRC_vs_HC
hsa-miR-3622a-3p	0.36896	0.126829	0.590051	0.214946	0.82981	0.897352	CRC_vs_HC
hsa-miR-3622a-5p	0.910565	-0.347504	0.47657	-0.729179	0.465892	0.630896	CRC_vs_HC
hsa-miR-3622b-3p	0.064168	-0.0903922	0.401675	-0.225038	0.82195		CRC_vs_HC
hsa-miR-3622b-5p	0.00947611	-0.0711119	0.40165	-0.177049	0.85947		CRC_vs_HC
hsa-miR-363-3p	154.427	1.45931	0.331572	4.40119	1.07661e-05	0.00010603	CRC_vs_HC
hsa-miR-363-5p	0.05589	0.0484154	0.401753	0.12051	0.904079		CRC_vs_HC
hsa-miR-3646	0.162812	0.000339465	0.623789	0.000544199	0.999566		CRC_vs_HC
hsa-miR-3648	3.7503	1.1399	0.565273	2.01655	0.0437428	0.116847	CRC_vs_HC
hsa-miR-3651	4.68098	0.581199	0.348359	1.66839	0.0952386	0.212489	CRC_vs_HC
hsa-miR-3652	0.0574902	-0.0514298	0.506251	-0.10159	0.919082		CRC_vs_HC
hsa-miR-3653-3p	2.03827	-0.204381	0.481319	-0.424626	0.671109	0.803847	CRC_vs_HC
hsa-miR-3653-5p	0.301816	0.139866	0.530701	0.263549	0.792128		CRC_vs_HC
hsa-miR-3654	0.0169516	0	0.40165	0	1		CRC_vs_HC
hsa-miR-3655	0.0140663	-0.0711309	0.40165	-0.177097	0.859432		CRC_vs_HC
hsa-miR-3656	8.66418	0.671774	0.317928	2.11298	0.0346028	0.0977906	CRC_vs_HC
hsa-miR-3657	0.159037	0.056527	0.589386	0.0959083	0.923593		CRC_vs_HC
hsa-miR-3659	0.0144524	-0.0556166	0.401658	-0.138467	0.889871		CRC_vs_HC
hsa-miR-365a-3p	70.493	0.865373	0.172563	5.01482	5.30841e-07	8.21472e-06	CRC_vs_HC
hsa-miR-365a-5p	0.662008	0.81149	0.420298	1.93075	0.0535141	0.135876	CRC_vs_HC
hsa-miR-365b-3p	70.493	0.865373	0.172563	5.01482	5.30841e-07	8.21472e-06	CRC_vs_HC
hsa-miR-365b-5p	1.17824	1.94906	0.428164	4.55214	5.31042e-06	5.95134e-05	CRC_vs_HC
hsa-miR-3660	0.0450878	-0.00629752	0.4017	-0.0156772	0.987492		CRC_vs_HC
hsa-miR-3661	0.38654	0.18788	0.491241	0.38246	0.702121	0.821079	CRC_vs_HC
hsa-miR-3662	0.140005	-0.0192763	0.584066	-0.0330036	0.973672		CRC_vs_HC
hsa-miR-3664-3p	3.2169	-0.241619	0.279427	-0.864695	0.387206	0.556823	CRC_vs_HC
hsa-miR-3664-5p	0.450597	-0.0867087	0.500931	-0.173095	0.862577	0.913151	CRC_vs_HC
hsa-miR-3667-3p	0.110355	0.0430851	0.58457	0.0737039	0.941246		CRC_vs_HC
hsa-miR-3667-5p	0.129069	-0.43807	0.625457	-0.7004	0.483678		CRC_vs_HC
hsa-miR-3674	0.00550251	-0.0709362	0.401651	-0.176612	0.859813		CRC_vs_HC
hsa-miR-3675-3p	0.0580274	-0.0473612	0.406519	-0.116504	0.907253		CRC_vs_HC
hsa-miR-3675-5p	0.0945551	-0.0254133	0.517596	-0.0490987	0.960841		CRC_vs_HC
hsa-miR-3677-3p	3.05391	0.570534	0.301551	1.892	0.0584911	0.145482	CRC_vs_HC
hsa-miR-3677-5p	0.0373564	-0.0769227	0.401677	-0.191504	0.848131		CRC_vs_HC
hsa-miR-3678-3p	0.100952	-0.19018	0.52345	-0.363321	0.716365		CRC_vs_HC
hsa-miR-3678-5p	0.0431972	-0.0510676	0.401676	-0.127136	0.898832		CRC_vs_HC
hsa-miR-3679-3p	0.0580096	-0.122463	0.506056	-0.241996	0.808783		CRC_vs_HC
hsa-miR-3679-5p	1.60069	0.632297	0.340165	1.8588	0.0630559	0.155251	CRC_vs_HC
hsa-miR-3680-3p	0.0596254	-0.0506219	0.401678	-0.126026	0.899711		CRC_vs_HC
hsa-miR-3680-5p	0.0331137	0	0.401656	0	1		CRC_vs_HC
hsa-miR-3681-5p	0.245613	-0.126372	0.606005	-0.208533	0.834813		CRC_vs_HC
hsa-miR-3682-3p	0.0241731	-0.0690046	0.401656	-0.1718	0.863595		CRC_vs_HC
hsa-miR-3684	1.21313	0.258732	0.335675	0.770783	0.440836	0.607083	CRC_vs_HC
hsa-miR-3685	0.056456	0.0412346	0.45912	0.0898122	0.928436		CRC_vs_HC
hsa-miR-3686	0.00896743	-0.0709837	0.401651	-0.17673	0.859721		CRC_vs_HC
hsa-miR-3687	9.07992	0.931659	0.487258	1.91204	0.0558707	0.141124	CRC_vs_HC
hsa-miR-3688-3p	5.57518	0.082303	0.301802	0.272705	0.78508	0.871857	CRC_vs_HC
hsa-miR-369-3p	42.4516	0.410831	0.146644	2.80155	0.00508572	0.02049	CRC_vs_HC
hsa-miR-369-5p	19.965	0.675895	0.207209	3.2619	0.00110668	0.00540567	CRC_vs_HC
hsa-miR-3690	3.92353	-1.72962	0.391248	-4.42076	9.83533e-06	9.88603e-05	CRC_vs_HC
hsa-miR-3691-3p	0.114328	-0.101283	0.604891	-0.16744	0.867024		CRC_vs_HC
hsa-miR-3691-5p	1.26006	0.764115	0.377088	2.02636	0.0427281	0.115083	CRC_vs_HC
hsa-miR-3692-3p	0.01326	-0.0447853	0.40165	-0.111503	0.911217		CRC_vs_HC
hsa-miR-3692-5p	0.0102079	-0.0449283	0.40165	-0.111859	0.910935		CRC_vs_HC
hsa-miR-370-3p	17.0991	0.657	0.203294	3.23178	0.00123024	0.00585113	CRC_vs_HC
hsa-miR-370-5p	0.568197	0.822156	0.451087	1.82261	0.0683623	0.167699	CRC_vs_HC
hsa-miR-371a-3p	0.00500296	-0.0449287	0.40165	-0.11186	0.910934		CRC_vs_HC
hsa-miR-371a-5p	0.122945	0.0913496	0.556148	0.164254	0.869531		CRC_vs_HC
hsa-miR-371b-3p	0.106052	0.0350271	0.519499	0.0674249	0.946243		CRC_vs_HC
hsa-miR-371b-5p	0.89329	1.47754	0.437536	3.37695	0.000732949	0.00382152	CRC_vs_HC
hsa-miR-372-3p	0.0424034	0.00445712	0.40169	0.0110959	0.991147		CRC_vs_HC
hsa-miR-373-3p	0.192755	-0.0743155	0.62549	-0.118812	0.905425		CRC_vs_HC
hsa-miR-374a-3p	549.819	0.0799243	0.115459	0.692233	0.488791	0.652552	CRC_vs_HC
hsa-miR-374a-5p	357.459	0.0373992	0.189173	0.197698	0.843281	0.902716	CRC_vs_HC
hsa-miR-374b-3p	23.2555	0.427061	0.179168	2.38358	0.017145	0.055536	CRC_vs_HC
hsa-miR-374b-5p	166.834	0.00446846	0.163673	0.0273012	0.97822	0.989383	CRC_vs_HC
hsa-miR-374c-3p	0.13467	-0.254248	0.623562	-0.407735	0.683469		CRC_vs_HC
hsa-miR-374c-5p	2.37892	-1.8764	0.429178	-4.37206	1.23077e-05	0.000115385	CRC_vs_HC
hsa-miR-375	37343.6	-1.54776	0.274235	-5.64392	1.66225e-08	3.68339e-07	CRC_vs_HC
hsa-miR-376a-2-5p	0.816499	0.215651	0.388787	0.554676	0.579116	0.72669	CRC_vs_HC
hsa-miR-376a-3p	37.8194	0.540572	0.166185	3.25283	0.00114261	0.00554249	CRC_vs_HC
hsa-miR-376a-5p	19.2583	0.496148	0.242557	2.04549	0.0408065	0.111446	CRC_vs_HC
hsa-miR-376b-3p	4.66978	0.488961	0.22629	2.16078	0.0307127	0.0891586	CRC_vs_HC
hsa-miR-376b-5p	0.755815	-0.393911	0.410532	-0.959512	0.337301	0.511459	CRC_vs_HC
hsa-miR-376c-3p	42.4453	0.0290062	0.178398	0.162593	0.870839	0.9199	CRC_vs_HC
hsa-miR-376c-5p	0.794352	-0.304068	0.405408	-0.750031	0.453236	0.617186	CRC_vs_HC
hsa-miR-377-3p	14.1457	0.222801	0.17529	1.27104	0.203713	0.362446	CRC_vs_HC
hsa-miR-377-5p	6.22601	0.697778	0.207813	3.35773	0.000785856	0.00401157	CRC_vs_HC
hsa-miR-378a-3p	30960.4	-1.31953	0.197249	-6.68964	2.2372e-11	1.09063e-09	CRC_vs_HC
hsa-miR-378a-5p	196.099	-0.95925	0.235212	-4.07823	4.53796e-05	0.000348387	CRC_vs_HC
hsa-miR-378b	7.85322	-1.00574	0.293	-3.43257	0.000597891	0.00322681	CRC_vs_HC
hsa-miR-378c	1025.13	-1.13577	0.183596	-6.18623	6.16214e-10	2.14574e-08	CRC_vs_HC
hsa-miR-378d	384.233	-1.14133	0.195492	-5.83826	5.27501e-09	1.42865e-07	CRC_vs_HC
hsa-miR-378e	2.78162	-0.761641	0.347714	-2.19043	0.0284934	0.0849574	CRC_vs_HC
hsa-miR-378f	53.8916	-1.19264	0.218102	-5.46827	4.54445e-08	8.86169e-07	CRC_vs_HC
hsa-miR-378g	80.2784	0.306617	0.300756	1.01949	0.307971	0.485291	CRC_vs_HC
hsa-miR-378h	3.27026	-1.7031	0.329365	-5.17087	2.33009e-07	4.01538e-06	CRC_vs_HC
hsa-miR-378i	294.299	-1.42445	0.209564	-6.7972	1.06675e-11	5.53903e-10	CRC_vs_HC
hsa-miR-378j	0.191015	-0.707494	0.61151	-1.15696	0.247288		CRC_vs_HC
hsa-miR-379-3p	3.82125	0.597163	0.265901	2.24581	0.0247162	0.0757809	CRC_vs_HC
hsa-miR-379-5p	20.0365	0.376341	0.197067	1.90971	0.0561707	0.141515	CRC_vs_HC
hsa-miR-380-3p	1.39311	0.917545	0.337427	2.71924	0.00654327	0.0255187	CRC_vs_HC
hsa-miR-380-5p	0.066725	-0.102271	0.466066	-0.219435	0.826311		CRC_vs_HC
hsa-miR-381-3p	656.638	-0.350745	0.127407	-2.75295	0.00590612	0.0234084	CRC_vs_HC
hsa-miR-381-5p	0.455459	0.561279	0.49445	1.13516	0.256309	0.425726	CRC_vs_HC
hsa-miR-382-3p	7.97941	0.200873	0.206531	0.972605	0.33075	0.503876	CRC_vs_HC
hsa-miR-382-5p	16.5577	0.810047	0.217107	3.73111	0.000190642	0.00119151	CRC_vs_HC
hsa-miR-383-3p	0.0151947	-0.0554479	0.401659	-0.138047	0.890203		CRC_vs_HC
hsa-miR-383-5p	1.03023	1.59194	0.610624	2.60707	0.009132	0.0335989	CRC_vs_HC
hsa-miR-3909	16.4479	0.657504	0.142936	4.6	4.22486e-06	4.84617e-05	CRC_vs_HC
hsa-miR-3910	0.280868	0.0706757	0.619688	0.11405	0.909198		CRC_vs_HC
hsa-miR-3911	0.0100059	-0.0302347	0.40166	-0.0752744	0.939996		CRC_vs_HC
hsa-miR-3912-3p	13.1107	-0.144542	0.173071	-0.835161	0.403627	0.571696	CRC_vs_HC
hsa-miR-3912-5p	0.0830084	-0.0748121	0.551628	-0.135621	0.892121		CRC_vs_HC
hsa-miR-3913-3p	0.238065	0.139932	0.625333	0.223772	0.822935		CRC_vs_HC
hsa-miR-3913-5p	15.5573	0.492067	0.195217	2.52062	0.011715	0.0409394	CRC_vs_HC
hsa-miR-3914	0.0553745	0.0114149	0.401733	0.0284143	0.977332		CRC_vs_HC
hsa-miR-3915	0.0058857	-0.0708985	0.401651	-0.176518	0.859887		CRC_vs_HC
hsa-miR-3916	0.60988	-0.519535	0.509521	-1.01965	0.307893	0.485291	CRC_vs_HC
hsa-miR-3917	0.258268	-0.684935	0.574345	-1.19255	0.233046		CRC_vs_HC
hsa-miR-3918	0.105864	-0.0862527	0.583467	-0.147828	0.882479		CRC_vs_HC
hsa-miR-3920	0.165965	-0.333406	0.588619	-0.566421	0.571108		CRC_vs_HC
hsa-miR-3921	0.0794706	-0.098208	0.510522	-0.192368	0.847454		CRC_vs_HC
hsa-miR-3922-3p	0.00822512	-0.0711642	0.40165	-0.177179	0.859367		CRC_vs_HC
hsa-miR-3922-5p	0.00631545	-0.0448808	0.40165	-0.111741	0.911029		CRC_vs_HC
hsa-miR-3923	0.0424644	-0.00829719	0.401691	-0.0206556	0.98352		CRC_vs_HC
hsa-miR-3924	0.0109908	-0.0710929	0.40165	-0.177002	0.859507		CRC_vs_HC
hsa-miR-3925-3p	0.0185684	-0.081928	0.401657	-0.203975	0.838373		CRC_vs_HC
hsa-miR-3925-5p	0.156596	-0.267697	0.590598	-0.453265	0.650358		CRC_vs_HC
hsa-miR-3926	0.0263573	0	0.401656	0	1		CRC_vs_HC
hsa-miR-3928-3p	0.96178	-0.238801	0.410886	-0.581187	0.561115	0.717021	CRC_vs_HC
hsa-miR-3928-5p	0.048604	-0.0758205	0.401687	-0.188755	0.850285		CRC_vs_HC
hsa-miR-3929	0.079282	0.111999	0.401822	0.278728	0.780454		CRC_vs_HC
hsa-miR-3934-3p	0.125057	-0.323592	0.622819	-0.519561	0.603369		CRC_vs_HC
hsa-miR-3934-5p	4.77986	-0.475065	0.252562	-1.88098	0.0599747	0.148792	CRC_vs_HC
hsa-miR-3936	0.0456327	-0.0616686	0.401686	-0.153524	0.877985		CRC_vs_HC
hsa-miR-3937	0.660879	1.35949	0.623986	2.17872	0.0293523	0.0862428	CRC_vs_HC
hsa-miR-3938	0.13161	0.145783	0.551575	0.264303	0.791547		CRC_vs_HC
hsa-miR-3939	0.372566	0.320175	0.526896	0.607662	0.543411	0.702687	CRC_vs_HC
hsa-miR-3940-3p	1.76955	-0.464597	0.380226	-1.2219	0.221746	0.386033	CRC_vs_HC
hsa-miR-3940-5p	0.144394	-0.126632	0.625588	-0.202421	0.839587		CRC_vs_HC
hsa-miR-3941	0.0777944	0.0289982	0.471731	0.0614721	0.950983		CRC_vs_HC
hsa-miR-3942-3p	0.889234	0.599357	0.386902	1.54912	0.121354	0.250678	CRC_vs_HC
hsa-miR-3942-5p	1.0634	-0.163849	0.387027	-0.423354	0.672037	0.803971	CRC_vs_HC
hsa-miR-3943	0.183104	0.316598	0.617489	0.512718	0.608149		CRC_vs_HC
hsa-miR-3944-3p	0.513981	0.615384	0.495822	1.24114	0.214554	0.375566	CRC_vs_HC
hsa-miR-3944-5p	0.173264	-0.319889	0.625047	-0.511784	0.608803		CRC_vs_HC
hsa-miR-3960	8.35792	1.60032	0.363046	4.40803	1.04317e-05	0.000103785	CRC_vs_HC
hsa-miR-409-3p	295.252	0.385584	0.154971	2.4881	0.0128427	0.0439355	CRC_vs_HC
hsa-miR-409-5p	3.76997	-0.24931	0.376401	-0.662352	0.507746	0.668438	CRC_vs_HC
hsa-miR-410-3p	153.028	0.255706	0.143039	1.78767	0.0738294	0.175999	CRC_vs_HC
hsa-miR-410-5p	0.032159	-0.0132197	0.401671	-0.0329118	0.973745		CRC_vs_HC
hsa-miR-411-3p	8.40802	0.862807	0.227103	3.79918	0.000145174	0.000956385	CRC_vs_HC
hsa-miR-411-5p	745.303	-0.0376263	0.185661	-0.202662	0.8394	0.902695	CRC_vs_HC
hsa-miR-412-3p	0.0729938	0.0415138	0.513353	0.0808679	0.935547		CRC_vs_HC
hsa-miR-412-5p	3.01298	0.527614	0.374741	1.40794	0.159148	0.303658	CRC_vs_HC
hsa-miR-421	243.496	0.716809	0.168961	4.24245	2.21092e-05	0.000192468	CRC_vs_HC
hsa-miR-422a	26.8094	-1.72708	0.231133	-7.47225	7.88358e-14	6.40541e-12	CRC_vs_HC
hsa-miR-423-3p	3204.25	-0.497382	0.210071	-2.36769	0.0178995	0.0577881	CRC_vs_HC
hsa-miR-423-5p	1384.23	-0.404261	0.253341	-1.59572	0.110551	0.234832	CRC_vs_HC
hsa-miR-424-3p	27.3321	1.3887	0.24738	5.6136	1.98157e-08	4.29341e-07	CRC_vs_HC
hsa-miR-424-5p	170.478	1.5038	0.259707	5.79036	7.0236e-09	1.80211e-07	CRC_vs_HC
hsa-miR-425-3p	184.784	0.263184	0.152671	1.72386	0.0847325	0.194386	CRC_vs_HC
hsa-miR-425-5p	1667.61	0.351183	0.131712	2.66631	0.007669	0.0292081	CRC_vs_HC
hsa-miR-4284	0.211596	0.529318	0.601461	0.880053	0.378831		CRC_vs_HC
hsa-miR-4286	32.2358	0.237719	0.162799	1.4602	0.144235	0.284981	CRC_vs_HC
hsa-miR-4289	0.00947611	-0.0711119	0.40165	-0.177049	0.85947		CRC_vs_HC
hsa-miR-429	4803.94	-0.0793469	0.197628	-0.401496	0.688055	0.813156	CRC_vs_HC
hsa-miR-4298	0.00800986	-0.0448596	0.40165	-0.111688	0.911071		CRC_vs_HC
hsa-miR-4301	0.0945333	-0.0400888	0.476876	-0.0840654	0.933004		CRC_vs_HC
hsa-miR-431-3p	2.37878	0.318168	0.276507	1.15067	0.249869	0.418595	CRC_vs_HC
hsa-miR-431-5p	10.9387	1.58655	0.274402	5.78184	7.38878e-09	1.84719e-07	CRC_vs_HC
hsa-miR-4318	0.0101068	0	0.40165	0	1		CRC_vs_HC
hsa-miR-432-3p	0.0989721	-0.283998	0.616222	-0.46087	0.644892		CRC_vs_HC
hsa-miR-432-5p	29.4036	0.100493	0.190075	0.528704	0.597011	0.745363	CRC_vs_HC
hsa-miR-4320	0.00643283	-0.0709555	0.401651	-0.17666	0.859776		CRC_vs_HC
hsa-miR-4324	0.131208	-0.219833	0.5854	-0.375526	0.707269		CRC_vs_HC
hsa-miR-4326	8.33112	0.836671	0.309442	2.7038	0.00685508	0.0264178	CRC_vs_HC
hsa-miR-4328	0.034533	-0.0661004	0.401667	-0.164565	0.869286		CRC_vs_HC
hsa-miR-433-3p	5.03253	0.511588	0.244643	2.09116	0.0365133	0.102051	CRC_vs_HC
hsa-miR-433-5p	0.244923	0.0719052	0.594358	0.12098	0.903707		CRC_vs_HC
hsa-miR-4417	0.328259	-0.0709806	0.625303	-0.113514	0.909623		CRC_vs_HC
hsa-miR-4421	0.341968	-0.299511	0.568129	-0.527188	0.598063	0.745667	CRC_vs_HC
hsa-miR-4422	0.0591995	-0.0804289	0.461582	-0.174246	0.861672		CRC_vs_HC
hsa-miR-4423-3p	0.0579787	-0.0904846	0.401675	-0.225268	0.821771		CRC_vs_HC
hsa-miR-4423-5p	0.154211	-0.312272	0.608505	-0.513179	0.607826		CRC_vs_HC
hsa-miR-4424	1.86589	-0.710966	0.347302	-2.04711	0.0406471	0.111323	CRC_vs_HC
hsa-miR-4425	0.340337	-0.0213583	0.576673	-0.037037	0.970455	0.984593	CRC_vs_HC
hsa-miR-4426	0.0841766	-0.0684259	0.473243	-0.14459	0.885035		CRC_vs_HC
hsa-miR-4427	0.0115483	-0.055408	0.401659	-0.137948	0.890282		CRC_vs_HC
hsa-miR-4428	0.00744265	0	0.40165	0	1		CRC_vs_HC
hsa-miR-4429	0.065279	-0.0135798	0.509715	-0.0266419	0.978745		CRC_vs_HC
hsa-miR-4430	0.0172323	-0.0658627	0.401667	-0.163973	0.869752		CRC_vs_HC
hsa-miR-4431	0.0505519	-0.0426089	0.401658	-0.106083	0.915517		CRC_vs_HC
hsa-miR-4433a-3p	0.0410813	-0.099292	0.401684	-0.247189	0.804762		CRC_vs_HC
hsa-miR-4433a-5p	0.0431546	-0.0761279	0.401686	-0.189521	0.849685		CRC_vs_HC
hsa-miR-4433b-3p	0.0870938	-0.0640876	0.401676	-0.15955	0.873235		CRC_vs_HC
hsa-miR-4433b-5p	0.162406	-0.122272	0.624001	-0.195948	0.844651		CRC_vs_HC
hsa-miR-4434	0.0488208	-0.0235836	0.401688	-0.0587113	0.953182		CRC_vs_HC
hsa-miR-4435	1.58486	1.81726	0.590295	3.07857	0.00207996	0.00943239	CRC_vs_HC
hsa-miR-4436a	0.013957	-0.0817327	0.401657	-0.203489	0.838753		CRC_vs_HC
hsa-miR-4436b-3p	0.536657	-1.0145	0.618411	-1.6405	0.100902	0.222076	CRC_vs_HC
hsa-miR-4436b-5p	0.186644	-0.147577	0.495474	-0.29785	0.765818		CRC_vs_HC
hsa-miR-4437	0.0603758	-0.223582	0.507852	-0.440251	0.659756		CRC_vs_HC
hsa-miR-4440	0.116266	-0.0687498	0.61659	-0.1115	0.91122		CRC_vs_HC
hsa-miR-4442	0.0216674	-0.0431044	0.401658	-0.107316	0.914538		CRC_vs_HC
hsa-miR-4443	0.38915	1.33074	0.569409	2.33706	0.0194361	0.0617272	CRC_vs_HC
hsa-miR-4444	0.149772	-0.0450652	0.485195	-0.0928808	0.925998		CRC_vs_HC
hsa-miR-4445-3p	0.0149879	0	0.40165	0	1		CRC_vs_HC
hsa-miR-4445-5p	0.0128337	-0.0546498	0.401658	-0.13606	0.891773		CRC_vs_HC
hsa-miR-4446-3p	5.30411	0.576854	0.430645	1.33951	0.180403	0.333763	CRC_vs_HC
hsa-miR-4446-5p	0.126029	0.0679058	0.481003	0.141175	0.887731		CRC_vs_HC
hsa-miR-4448	2.73021	-0.712475	0.41467	-1.71817	0.0857653	0.196294	CRC_vs_HC
hsa-miR-4449	3.22342	2.72072	0.430552	6.31915	2.63012e-10	1.06849e-08	CRC_vs_HC
hsa-miR-4452	0.00896743	-0.0709837	0.401651	-0.17673	0.859721		CRC_vs_HC
hsa-miR-4454	37.565	0.339518	0.296992	1.14319	0.252959	0.421599	CRC_vs_HC
hsa-miR-4457	0.272836	-0.677787	0.614658	-1.10271	0.270155		CRC_vs_HC
hsa-miR-4458	0.0320906	-0.0266885	0.401678	-0.0664425	0.947026		CRC_vs_HC
hsa-miR-4459	0.0538609	-0.0904538	0.401675	-0.225191	0.82183		CRC_vs_HC
hsa-miR-4460	0.0122012	-0.0553153	0.401659	-0.137717	0.890464		CRC_vs_HC
hsa-miR-4461	4.33579	0.820205	0.248932	3.29489	0.000984597	0.00492298	CRC_vs_HC
hsa-miR-4463	0.00800986	-0.0448596	0.40165	-0.111688	0.911071		CRC_vs_HC
hsa-miR-4464	0.148031	-0.574926	0.622464	-0.92363	0.355679		CRC_vs_HC
hsa-miR-4466	0.27625	0.205757	0.606851	0.339056	0.734568		CRC_vs_HC
hsa-miR-4467	0.129113	-0.0419864	0.528661	-0.0794203	0.936698		CRC_vs_HC
hsa-miR-4469	0.017254	-0.0710692	0.40165	-0.176943	0.859553		CRC_vs_HC
hsa-miR-4470	0.00842949	-0.0448596	0.40165	-0.111688	0.911071		CRC_vs_HC
hsa-miR-4473	1.91311	-0.112627	0.314257	-0.358393	0.720049	0.83557	CRC_vs_HC
hsa-miR-4474-3p	0.963006	0.172064	0.397218	0.433172	0.66489	0.799897	CRC_vs_HC
hsa-miR-4474-5p	0.0301076	-0.0554124	0.401659	-0.137959	0.890273		CRC_vs_HC
hsa-miR-4477a	0.124619	-0.0655821	0.560922	-0.116918	0.906925		CRC_vs_HC
hsa-miR-4477b	0.528415	-1.45169	0.533747	-2.71981	0.00653186	0.0255187	CRC_vs_HC
hsa-miR-4478	0.147012	0.437581	0.615582	0.710842	0.477182		CRC_vs_HC
hsa-miR-4479	0.296648	0.0604126	0.608249	0.0993222	0.920882		CRC_vs_HC
hsa-miR-448	0.125803	0.097587	0.428042	0.227984	0.819658		CRC_vs_HC
hsa-miR-4482-3p	0.260693	0.295399	0.616827	0.478901	0.632009		CRC_vs_HC
hsa-miR-4482-5p	0.018661	-0.0415371	0.401668	-0.103412	0.917636		CRC_vs_HC
hsa-miR-4484	0.428342	0.407441	0.507957	0.802117	0.422485	0.588072	CRC_vs_HC
hsa-miR-4485-3p	6.93743	2.01096	0.43427	4.63067	3.64485e-06	4.33381e-05	CRC_vs_HC
hsa-miR-4485-5p	0.0808893	-0.125423	0.471919	-0.265773	0.790414		CRC_vs_HC
hsa-miR-4487	0.188813	-0.0951078	0.601022	-0.158243	0.874265		CRC_vs_HC
hsa-miR-4488	2.98439	3.06469	0.501489	6.11119	9.88921e-10	3.21399e-08	CRC_vs_HC
hsa-miR-4489	0.0438438	-0.0903768	0.401675	-0.225	0.82198		CRC_vs_HC
hsa-miR-4491	0.451591	-1.09111	0.622149	-1.75378	0.079469	0.186255	CRC_vs_HC
hsa-miR-4492	7.32235	-0.292769	0.365986	-0.799945	0.423742	0.588531	CRC_vs_HC
hsa-miR-4496	0.015064	-0.0710977	0.40165	-0.177014	0.859498		CRC_vs_HC
hsa-miR-4497	0.0134418	0	0.40165	0	1		CRC_vs_HC
hsa-miR-4498	0.206042	-0.065022	0.611708	-0.106296	0.915348		CRC_vs_HC
hsa-miR-4499	0.015064	-0.0710977	0.40165	-0.177014	0.859498		CRC_vs_HC
hsa-miR-449a	3.00834	0.538043	0.365421	1.47239	0.140915	0.281541	CRC_vs_HC
hsa-miR-449b-3p	0.00923334	0	0.40165	0	1		CRC_vs_HC
hsa-miR-449b-5p	1.41729	0.644536	0.532706	1.20993	0.226306	0.391916	CRC_vs_HC
hsa-miR-449c-5p	2.87134	0.846536	0.436041	1.94141	0.0522082	0.133254	CRC_vs_HC
hsa-miR-4501	0.0311967	-0.0683917	0.401656	-0.170274	0.864795		CRC_vs_HC
hsa-miR-4503	0.00788493	-0.0709837	0.401651	-0.17673	0.859721		CRC_vs_HC
hsa-miR-4504	0.221797	0.0988983	0.556394	0.177749	0.85892		CRC_vs_HC
hsa-miR-4506	0.0540141	-0.0370373	0.404339	-0.0915997	0.927016		CRC_vs_HC
hsa-miR-4507	0.223948	-0.648237	0.602145	-1.07655	0.281683		CRC_vs_HC
hsa-miR-4508	1.60728	0.11235	0.428139	0.262414	0.793002	0.87266	CRC_vs_HC
hsa-miR-450a-1-3p	0.0764631	-0.126009	0.47119	-0.267427	0.78914		CRC_vs_HC
hsa-miR-450a-2-3p	0.348611	0.577213	0.568239	1.01579	0.309728	0.486288	CRC_vs_HC
hsa-miR-450a-5p	68.8456	1.44432	0.254123	5.68355	1.31929e-08	3.06263e-07	CRC_vs_HC
hsa-miR-450b-3p	0.00737909	0	0.40165	0	1		CRC_vs_HC
hsa-miR-450b-5p	50.8447	1.20714	0.220118	5.48405	4.15698e-08	8.27155e-07	CRC_vs_HC
hsa-miR-4510	4.5134	0.667274	0.368199	1.81226	0.0699455	0.170067	CRC_vs_HC
hsa-miR-4511	0.846382	-0.093263	0.422658	-0.220658	0.825358	0.896108	CRC_vs_HC
hsa-miR-4512	0.234214	0.102801	0.622404	0.165167	0.868813		CRC_vs_HC
hsa-miR-4513	0.0121941	-0.0449383	0.40165	-0.111884	0.910915		CRC_vs_HC
hsa-miR-4515	0.136172	-0.162211	0.589085	-0.275362	0.783038		CRC_vs_HC
hsa-miR-4516	2.29975	1.681	0.418326	4.01839	5.85967e-05	0.000442839	CRC_vs_HC
hsa-miR-4517	2.07588	1.21705	0.31913	3.81365	0.000136929	0.0009082	CRC_vs_HC
hsa-miR-4518	0.152847	-0.189866	0.618386	-0.307034	0.758817		CRC_vs_HC
hsa-miR-4519	0.394215	1.05436	0.555064	1.89952	0.0574961	0.14374	CRC_vs_HC
hsa-miR-451a	5346.8	0.59504	0.297812	1.99804	0.0457121	0.121112	CRC_vs_HC
hsa-miR-452-5p	141.881	1.02769	0.145997	7.03909	1.93494e-12	1.25771e-10	CRC_vs_HC
hsa-miR-4520-2-3p	0.135124	-0.301413	0.625568	-0.481823	0.629932		CRC_vs_HC
hsa-miR-4520-3p	0.225245	-0.358298	0.590923	-0.606335	0.544292		CRC_vs_HC
hsa-miR-4521	4.83939	-0.95412	0.40613	-2.3493	0.0188088	0.0601266	CRC_vs_HC
hsa-miR-4522	0.0975639	-0.136877	0.582852	-0.23484	0.814333		CRC_vs_HC
hsa-miR-4523	0.171231	0.155486	0.616291	0.252292	0.800815		CRC_vs_HC
hsa-miR-4524a-3p	0.40523	-1.11433	0.572752	-1.94557	0.0517064	0.13277	CRC_vs_HC
hsa-miR-4524a-5p	0.467166	-0.952104	0.525947	-1.81027	0.0702546	0.170394	CRC_vs_HC
hsa-miR-4525	0.144607	-0.402041	0.618241	-0.650298	0.515499		CRC_vs_HC
hsa-miR-4526	0.214071	-0.164171	0.608334	-0.269871	0.78726		CRC_vs_HC
hsa-miR-4529-3p	0.0505708	-0.110633	0.401684	-0.275422	0.782992		CRC_vs_HC
hsa-miR-4531	0.00757762	-0.0711309	0.40165	-0.177097	0.859432		CRC_vs_HC
hsa-miR-4532	13.2124	-0.288437	0.304202	-0.948175	0.34304	0.517746	CRC_vs_HC
hsa-miR-4536-3p	0.599653	0.668496	0.583242	1.14617	0.251723	0.420581	CRC_vs_HC
hsa-miR-4536-5p	0.314768	-0.253704	0.625281	-0.405744	0.684931		CRC_vs_HC
hsa-miR-4537	0.0165234	-0.0291498	0.40166	-0.0725732	0.942146		CRC_vs_HC
hsa-miR-4539	0.00488786	-0.0704602	0.40165	-0.175427	0.860744		CRC_vs_HC
hsa-miR-454-3p	324.158	0.0425041	0.138286	0.307364	0.758566	0.855032	CRC_vs_HC
hsa-miR-454-5p	13.4741	0.128638	0.231332	0.556077	0.578158	0.726423	CRC_vs_HC
hsa-miR-455-3p	41.8725	0.895431	0.178698	5.01087	5.41851e-07	8.21472e-06	CRC_vs_HC
hsa-miR-455-5p	123.691	0.355227	0.134473	2.64163	0.00825088	0.0305879	CRC_vs_HC
hsa-miR-4632-3p	0.0848471	-0.0941511	0.47521	-0.198125	0.842947		CRC_vs_HC
hsa-miR-4632-5p	0.0121733	-0.044849	0.40165	-0.111662	0.911091		CRC_vs_HC
hsa-miR-4634	0.0179257	-0.090987	0.401666	-0.226524	0.820794		CRC_vs_HC
hsa-miR-4635	0.0987371	-0.114049	0.579302	-0.196873	0.843927		CRC_vs_HC
hsa-miR-4636	4.13005	-0.561636	0.266496	-2.10749	0.0350754	0.0988396	CRC_vs_HC
hsa-miR-4637	0.0662733	-0.0827433	0.466286	-0.177452	0.859153		CRC_vs_HC
hsa-miR-4638-3p	0.44356	0.672026	0.458712	1.46503	0.142914	0.28379	CRC_vs_HC
hsa-miR-4638-5p	0.0168536	-0.0448755	0.40165	-0.111728	0.911039		CRC_vs_HC
hsa-miR-4639-3p	0.0185018	-0.0683155	0.401656	-0.170084	0.864944		CRC_vs_HC
hsa-miR-4639-5p	0.082276	-0.0928022	0.420293	-0.220803	0.825245		CRC_vs_HC
hsa-miR-4640-3p	0.504769	0.905514	0.458591	1.97456	0.0483183	0.125294	CRC_vs_HC
hsa-miR-4640-5p	0.0749921	-0.10922	0.51436	-0.212342	0.83184		CRC_vs_HC
hsa-miR-4641	0.113833	0.009917	0.526291	0.0188432	0.984966		CRC_vs_HC
hsa-miR-4642	0.0704046	-0.0681059	0.467981	-0.145531	0.884291		CRC_vs_HC
hsa-miR-4643	0.0252819	-0.0659095	0.401667	-0.16409	0.86966		CRC_vs_HC
hsa-miR-4645-3p	2.69844	0.850748	0.274185	3.10283	0.0019168	0.00873308	CRC_vs_HC
hsa-miR-4645-5p	0.0213876	-0.0426222	0.401658	-0.106116	0.915491		CRC_vs_HC
hsa-miR-4646-3p	0.0172432	-0.0425823	0.401658	-0.106016	0.915569		CRC_vs_HC
hsa-miR-4646-5p	0.00842949	-0.0448596	0.40165	-0.111688	0.911071		CRC_vs_HC
hsa-miR-4647	0.27249	-0.181244	0.625304	-0.289849	0.771932		CRC_vs_HC
hsa-miR-4648	0.0926914	-0.074399	0.555685	-0.133887	0.893492		CRC_vs_HC
hsa-miR-4649-3p	0.11976	-0.0501561	0.526492	-0.0952648	0.924104		CRC_vs_HC
hsa-miR-4649-5p	0.0621155	0.0819055	0.508883	0.160951	0.872132		CRC_vs_HC
hsa-miR-4650-3p	0.070091	-0.0704067	0.401697	-0.175273	0.860865		CRC_vs_HC
hsa-miR-4650-5p	0.0101201	-0.0801256	0.401657	-0.199488	0.841881		CRC_vs_HC
hsa-miR-4651	0.0886303	-0.110662	0.518438	-0.213453	0.830974		CRC_vs_HC
hsa-miR-4652-3p	0.0292123	-0.0104216	0.401689	-0.0259444	0.979302		CRC_vs_HC
hsa-miR-4652-5p	0.314683	0.767598	0.62478	1.22859	0.219226		CRC_vs_HC
hsa-miR-4653-3p	0.0927287	0	0.40165	0	1		CRC_vs_HC
hsa-miR-4653-5p	0.0565673	-0.0995506	0.40576	-0.245344	0.80619		CRC_vs_HC
hsa-miR-4654	0.187359	-0.0737699	0.617802	-0.119407	0.904953		CRC_vs_HC
hsa-miR-4655-5p	0.0234972	-0.0711879	0.40165	-0.177239	0.859321		CRC_vs_HC
hsa-miR-4657	0.0328661	-0.0533234	0.401667	-0.132755	0.894387		CRC_vs_HC
hsa-miR-4658	0.0322622	-0.0515068	0.401678	-0.128229	0.897968		CRC_vs_HC
hsa-miR-4659a-3p	0.310147	0.0322737	0.565158	0.0571056	0.954461		CRC_vs_HC
hsa-miR-4659a-5p	0.0289195	-0.0765607	0.401678	-0.190602	0.848837		CRC_vs_HC
hsa-miR-4659b-3p	0.0546598	-0.0492552	0.40483	-0.121669	0.903161		CRC_vs_HC
hsa-miR-4659b-5p	0.00842949	-0.0448596	0.40165	-0.111688	0.911071		CRC_vs_HC
hsa-miR-466	0.0748243	-0.00646483	0.550387	-0.011746	0.990628		CRC_vs_HC
hsa-miR-4660	0.0739061	-0.0366132	0.512624	-0.0714232	0.943061		CRC_vs_HC
hsa-miR-4661-3p	0.222126	-0.409993	0.623941	-0.657102	0.511116		CRC_vs_HC
hsa-miR-4661-5p	3.48358	0.18307	0.412442	0.443868	0.657138	0.797895	CRC_vs_HC
hsa-miR-4662a-3p	0.220332	-0.3865	0.614722	-0.628739	0.52952		CRC_vs_HC
hsa-miR-4662a-5p	24.7024	-1.06563	0.281031	-3.79185	0.000149529	0.000978459	CRC_vs_HC
hsa-miR-4662b	0.156739	-0.266616	0.616037	-0.432792	0.665166		CRC_vs_HC
hsa-miR-4663	0.00500296	-0.0449287	0.40165	-0.11186	0.910934		CRC_vs_HC
hsa-miR-4664-3p	0.884529	1.75125	0.494331	3.54266	0.000396113	0.00225854	CRC_vs_HC
hsa-miR-4664-5p	0.0457586	-0.0558456	0.451921	-0.123574	0.901653		CRC_vs_HC
hsa-miR-4665-5p	0.0530952	-0.0478136	0.457263	-0.104565	0.916721		CRC_vs_HC
hsa-miR-4666a-5p	0.0764936	-0.00611102	0.469563	-0.0130143	0.989616		CRC_vs_HC
hsa-miR-4667-3p	0.0403989	-0.0923639	0.401666	-0.229952	0.818129		CRC_vs_HC
hsa-miR-4667-5p	0.39506	0.470835	0.506457	0.929664	0.352545	0.527734	CRC_vs_HC
hsa-miR-4668-5p	0.189388	-0.1004	0.612158	-0.164011	0.869723		CRC_vs_HC
hsa-miR-4669	0.0194387	-0.0648865	0.401667	-0.161543	0.871666		CRC_vs_HC
hsa-miR-4670-3p	0.195663	0.215185	0.578346	0.37207	0.709841		CRC_vs_HC
hsa-miR-4670-5p	0.0141122	-0.0554479	0.401659	-0.138047	0.890203		CRC_vs_HC
hsa-miR-4671-3p	0.188327	-0.6677	0.618293	-1.07991	0.280183		CRC_vs_HC
hsa-miR-4671-5p	0.126323	-0.130622	0.527726	-0.247519	0.804506		CRC_vs_HC
hsa-miR-4672	0.102633	-0.0985176	0.60092	-0.163945	0.869775		CRC_vs_HC
hsa-miR-4673	0.0851377	-0.0479863	0.475495	-0.100919	0.919615		CRC_vs_HC
hsa-miR-4674	0.0244858	-0.0659983	0.401667	-0.164311	0.869486		CRC_vs_HC
hsa-miR-4676-3p	0.461247	0.00427523	0.456954	0.00935593	0.992535	0.997098	CRC_vs_HC
hsa-miR-4676-5p	0.121283	-0.265628	0.584382	-0.454545	0.649437		CRC_vs_HC
hsa-miR-4677-3p	25.8732	-0.0720808	0.142588	-0.505517	0.613196	0.756428	CRC_vs_HC
hsa-miR-4677-5p	0.578792	0.0391737	0.485402	0.0807036	0.935678	0.958283	CRC_vs_HC
hsa-miR-4679	0.430396	0.357234	0.625248	0.571348	0.567764	0.721252	CRC_vs_HC
hsa-miR-4680-3p	0.542297	-0.72038	0.485091	-1.48504	0.137533	0.277056	CRC_vs_HC
hsa-miR-4680-5p	0.187723	-0.506994	0.608331	-0.833417	0.40461		CRC_vs_HC
hsa-miR-4681	0.00999284	-0.0448225	0.40165	-0.111596	0.911144		CRC_vs_HC
hsa-miR-4682	0.0887344	-0.140999	0.518272	-0.272056	0.785579		CRC_vs_HC
hsa-miR-4683	0.0333608	-0.0389668	0.401677	-0.0970104	0.922718		CRC_vs_HC
hsa-miR-4684-3p	0.440756	-0.0974415	0.506123	-0.192525	0.847331	0.905864	CRC_vs_HC
hsa-miR-4684-5p	0.137842	-0.0087692	0.563415	-0.0155644	0.987582		CRC_vs_HC
hsa-miR-4685-3p	0.987083	-0.00865675	0.395188	-0.0219054	0.982523	0.991677	CRC_vs_HC
hsa-miR-4687-3p	0.115831	-0.290555	0.558834	-0.51993	0.603112		CRC_vs_HC
hsa-miR-4687-5p	0.333014	-0.574399	0.563419	-1.01949	0.307971	0.485291	CRC_vs_HC
hsa-miR-4688	0.188813	-0.261039	0.613594	-0.425427	0.670525		CRC_vs_HC
hsa-miR-4689	0.16541	-0.127475	0.591695	-0.215441	0.829423		CRC_vs_HC
hsa-miR-4690-3p	0.101937	-0.212945	0.55763	-0.381875	0.702554		CRC_vs_HC
hsa-miR-4690-5p	0.118537	-0.229905	0.586653	-0.391893	0.695137		CRC_vs_HC
hsa-miR-4691-3p	0.0201708	-0.0648712	0.401666	-0.161505	0.871696		CRC_vs_HC
hsa-miR-4691-5p	0.00500296	-0.0449287	0.40165	-0.11186	0.910934		CRC_vs_HC
hsa-miR-4692	0.0186479	-0.0554302	0.401659	-0.138003	0.890238		CRC_vs_HC
hsa-miR-4696	0.148017	-0.0960681	0.624123	-0.153925	0.877669		CRC_vs_HC
hsa-miR-4697-3p	0.649074	1.13869	0.521981	2.18147	0.0291486	0.0862428	CRC_vs_HC
hsa-miR-4698	0.00738765	-0.0710454	0.401651	-0.176884	0.8596		CRC_vs_HC
hsa-miR-4699-3p	0.0673105	-0.0667293	0.401665	-0.166132	0.868053		CRC_vs_HC
hsa-miR-4699-5p	0.0530438	-0.0318669	0.402764	-0.0791207	0.936937		CRC_vs_HC
hsa-miR-4700-3p	0.0300566	-0.0238704	0.40168	-0.0594263	0.952613		CRC_vs_HC
hsa-miR-4700-5p	0.0867515	-0.00779918	0.518974	-0.0150281	0.98801		CRC_vs_HC
hsa-miR-4701-5p	0.0885736	-0.247976	0.577364	-0.429497	0.667561		CRC_vs_HC
hsa-miR-4703-3p	0.147073	-0.373718	0.618325	-0.604404	0.545575		CRC_vs_HC
hsa-miR-4703-5p	0.0183906	-0.0817993	0.401657	-0.203655	0.838623		CRC_vs_HC
hsa-miR-4704-3p	0.0594833	0.00882684	0.401708	0.0219732	0.982469		CRC_vs_HC
hsa-miR-4704-5p	0.0619113	0.0486138	0.401731	0.121011	0.903683		CRC_vs_HC
hsa-miR-4705	0.270143	0.0307983	0.590315	0.0521727	0.958391		CRC_vs_HC
hsa-miR-4706	0.0243466	-0.0290566	0.40166	-0.0723412	0.94233		CRC_vs_HC
hsa-miR-4707-3p	1.64154	0.609017	0.425145	1.43249	0.152003	0.295326	CRC_vs_HC
hsa-miR-4707-5p	0.0418061	-0.0346714	0.40169	-0.0863138	0.931217		CRC_vs_HC
hsa-miR-4708-3p	1.27359	-0.478217	0.463801	-1.03108	0.302503	0.479577	CRC_vs_HC
hsa-miR-4708-5p	0.0958172	-0.0062098	0.583396	-0.0106442	0.991507		CRC_vs_HC
hsa-miR-4709-3p	0.126439	-0.0752285	0.623412	-0.120672	0.903951		CRC_vs_HC
hsa-miR-4709-5p	0.406955	0.0489998	0.494575	0.0990745	0.921079	0.950033	CRC_vs_HC
hsa-miR-4710	0.00607204	-0.0710312	0.401651	-0.176848	0.859628		CRC_vs_HC
hsa-miR-4711-5p	0.0069541	-0.0448968	0.40165	-0.111781	0.910997		CRC_vs_HC
hsa-miR-4712-3p	0.195709	-0.203573	0.625506	-0.325453	0.744838		CRC_vs_HC
hsa-miR-4712-5p	0.00488786	-0.0704602	0.40165	-0.175427	0.860744		CRC_vs_HC
hsa-miR-4713-3p	0.0194941	-0.0426622	0.401658	-0.106215	0.915412		CRC_vs_HC
hsa-miR-4713-5p	0.714224	1.21647	0.538376	2.25951	0.0238514	0.0735922	CRC_vs_HC
hsa-miR-4714-3p	0.22311	-0.0868515	0.616928	-0.140781	0.888043		CRC_vs_HC
hsa-miR-4714-5p	0.0986904	-0.152497	0.584093	-0.261084	0.794028		CRC_vs_HC
hsa-miR-4715-3p	0.00792809	-0.0448278	0.40165	-0.111609	0.911133		CRC_vs_HC
hsa-miR-4715-5p	0.0284529	-0.0145471	0.40167	-0.0362166	0.97111		CRC_vs_HC
hsa-miR-4716-3p	0.00604576	-0.0449432	0.40165	-0.111897	0.910905		CRC_vs_HC
hsa-miR-4716-5p	0.0534453	-0.0711309	0.40165	-0.177097	0.859432		CRC_vs_HC
hsa-miR-4717-3p	0.268801	-0.290516	0.585251	-0.496396	0.619615		CRC_vs_HC
hsa-miR-4717-5p	0.0297707	-0.0426267	0.401658	-0.106127	0.915482		CRC_vs_HC
hsa-miR-4720-5p	0.0322683	-0.00842809	0.401691	-0.0209815	0.98326		CRC_vs_HC
hsa-miR-4721	0.0142363	-0.0430284	0.401658	-0.107127	0.914688		CRC_vs_HC
hsa-miR-4722-5p	0.0927287	0	0.40165	0	1		CRC_vs_HC
hsa-miR-4723-3p	0.0148303	-0.0689958	0.401656	-0.171778	0.863612		CRC_vs_HC
hsa-miR-4723-5p	0.0798018	-0.0707872	0.515786	-0.137241	0.89084		CRC_vs_HC
hsa-miR-4724-3p	0.0180665	-0.0682092	0.401656	-0.16982	0.865152		CRC_vs_HC
hsa-miR-4724-5p	0.317951	0.0387742	0.574579	0.0674828	0.946197		CRC_vs_HC
hsa-miR-4725-3p	0.0252965	-0.0407696	0.401668	-0.101501	0.919153		CRC_vs_HC
hsa-miR-4725-5p	0.0156697	-0.0710502	0.40165	-0.176896	0.85959		CRC_vs_HC
hsa-miR-4726-5p	0.192869	-0.206604	0.608616	-0.339464	0.73426		CRC_vs_HC
hsa-miR-4727-3p	0.0364011	-0.0636504	0.401676	-0.158462	0.874093		CRC_vs_HC
hsa-miR-4727-5p	0.0217231	-0.0555411	0.401658	-0.138279	0.89002		CRC_vs_HC
hsa-miR-4728-3p	1.60185	0.167373	0.349365	0.479077	0.631884	0.773008	CRC_vs_HC
hsa-miR-4728-5p	0.201191	-0.0938313	0.624593	-0.150228	0.880585		CRC_vs_HC
hsa-miR-4729	0.0781076	-0.178329	0.579695	-0.307625	0.758368		CRC_vs_HC
hsa-miR-4731-3p	0.230329	-0.178506	0.607084	-0.294039	0.768728		CRC_vs_HC
hsa-miR-4731-5p	0.187214	-0.26605	0.610746	-0.435614	0.663116		CRC_vs_HC
hsa-miR-4732-3p	1.74365	-1.15483	0.522572	-2.2099	0.0271123	0.0818407	CRC_vs_HC
hsa-miR-4732-5p	0.408245	-0.350749	0.616776	-0.568682	0.569572	0.722149	CRC_vs_HC
hsa-miR-4733-3p	0.0443107	-0.0505602	0.401678	-0.125872	0.899833		CRC_vs_HC
hsa-miR-4733-5p	0.0759014	-0.0262073	0.59958	-0.0437094	0.965136		CRC_vs_HC
hsa-miR-4734	0.056532	-0.0255662	0.401686	-0.0636471	0.949251		CRC_vs_HC
hsa-miR-4735-5p	0.0408717	-0.0240283	0.40168	-0.0598195	0.952299		CRC_vs_HC
hsa-miR-4737	0.0183906	-0.0817993	0.401657	-0.203655	0.838623		CRC_vs_HC
hsa-miR-4738-3p	0.18804	-0.266994	0.619108	-0.431257	0.666282		CRC_vs_HC
hsa-miR-4739	0.185529	-0.123584	0.569052	-0.217174	0.828072		CRC_vs_HC
hsa-miR-4740-5p	0.0646717	-0.0771482	0.463697	-0.166376	0.867861		CRC_vs_HC
hsa-miR-4741	0.335378	-0.0850849	0.594978	-0.143005	0.886286	0.931173	CRC_vs_HC
hsa-miR-4742-3p	1.19599	0.039139	0.384316	0.101841	0.918883	0.949058	CRC_vs_HC
hsa-miR-4742-5p	0.123296	-0.570079	0.623568	-0.914221	0.360601		CRC_vs_HC
hsa-miR-4743-3p	0.00499703	-0.0448596	0.40165	-0.111688	0.911071		CRC_vs_HC
hsa-miR-4743-5p	0.0406994	-0.0481219	0.401688	-0.119799	0.904642		CRC_vs_HC
hsa-miR-4745-3p	0.0584884	0.020468	0.404915	0.0505489	0.959685		CRC_vs_HC
hsa-miR-4745-5p	0.136078	0.280248	0.555374	0.504612	0.613832		CRC_vs_HC
hsa-miR-4746-3p	0.00794583	-0.0448755	0.40165	-0.111728	0.911039		CRC_vs_HC
hsa-miR-4746-5p	3.61184	0.306024	0.310123	0.986782	0.32375	0.497096	CRC_vs_HC
hsa-miR-4747-3p	0.00738765	-0.0710454	0.401651	-0.176884	0.8596		CRC_vs_HC
hsa-miR-4747-5p	0.0399743	-0.0403911	0.401666	-0.100559	0.919901		CRC_vs_HC
hsa-miR-4748	0.133247	-0.164616	0.562557	-0.292621	0.769812		CRC_vs_HC
hsa-miR-4749-3p	0.0206667	-0.055806	0.401658	-0.138939	0.889498		CRC_vs_HC
hsa-miR-4749-5p	0.0769735	0.071875	0.55042	0.130582	0.896106		CRC_vs_HC
hsa-miR-4750-3p	0.00800986	-0.0448596	0.40165	-0.111688	0.911071		CRC_vs_HC
hsa-miR-4750-5p	0.160159	-0.04602	0.616572	-0.0746384	0.940502		CRC_vs_HC
hsa-miR-4751	0.0669116	0	0.401664	0	1		CRC_vs_HC
hsa-miR-4752	0.00488786	-0.0704602	0.40165	-0.175427	0.860744		CRC_vs_HC
hsa-miR-4753-3p	0.156236	-0.17748	0.568207	-0.31235	0.754774		CRC_vs_HC
hsa-miR-4753-5p	0.191394	-0.250764	0.609445	-0.411463	0.680733		CRC_vs_HC
hsa-miR-4754	0.0651654	-0.07313	0.401684	-0.182058	0.855537		CRC_vs_HC
hsa-miR-4755-3p	0.301826	-0.393754	0.588577	-0.668993	0.5035		CRC_vs_HC
hsa-miR-4755-5p	0.181302	-0.0304275	0.495643	-0.0613901	0.951049		CRC_vs_HC
hsa-miR-4756-3p	0.0148823	-0.0555278	0.401658	-0.138246	0.890046		CRC_vs_HC
hsa-miR-4756-5p	0.0684599	-0.117934	0.466358	-0.252883	0.800359		CRC_vs_HC
hsa-miR-4757-3p	0.507578	-0.382778	0.454039	-0.843051	0.3992	0.56746	CRC_vs_HC
hsa-miR-4757-5p	0.0069541	-0.0448968	0.40165	-0.111781	0.910997		CRC_vs_HC
hsa-miR-4758-3p	0.265786	0.199737	0.625686	0.319229	0.749553		CRC_vs_HC
hsa-miR-4758-5p	0.0164502	-0.0820256	0.401657	-0.204218	0.838183		CRC_vs_HC
hsa-miR-4761-3p	0.270762	0.657658	0.625473	1.05146	0.293049		CRC_vs_HC
hsa-miR-4761-5p	0.0253335	-0.039989	0.401676	-0.0995552	0.920697		CRC_vs_HC
hsa-miR-4762-3p	0.0419619	-0.0348447	0.40169	-0.0867453	0.930874		CRC_vs_HC
hsa-miR-4762-5p	0.480178	0.0467368	0.481972	0.0969699	0.92275	0.950033	CRC_vs_HC
hsa-miR-4763-3p	0.011075	-0.0558506	0.401658	-0.13905	0.889411		CRC_vs_HC
hsa-miR-4763-5p	0.0222569	-0.0558912	0.401658	-0.139151	0.889331		CRC_vs_HC
hsa-miR-4764-5p	0.00800986	-0.0448596	0.40165	-0.111688	0.911071		CRC_vs_HC
hsa-miR-4765	0.0372838	-0.0876013	0.401673	-0.218091	0.827358		CRC_vs_HC
hsa-miR-4766-3p	0.330248	-0.0612043	0.578991	-0.105709	0.915814		CRC_vs_HC
hsa-miR-4766-5p	0.0402676	-0.0499501	0.401687	-0.124351	0.901037		CRC_vs_HC
hsa-miR-4767	1.52011	0.343248	0.349011	0.98349	0.325366	0.498793	CRC_vs_HC
hsa-miR-4768-5p	0.755864	1.38301	0.431133	3.20785	0.00133733	0.00626875	CRC_vs_HC
hsa-miR-4769-3p	0.00604576	-0.0449432	0.40165	-0.111897	0.910905		CRC_vs_HC
hsa-miR-4770	2.47188	0.490976	0.605779	0.810488	0.41766	0.584899	CRC_vs_HC
hsa-miR-4772-3p	0.890921	0.701805	0.492765	1.42422	0.154384	0.296307	CRC_vs_HC
hsa-miR-4772-5p	5.05197	0.332471	0.312191	1.06496	0.286894	0.460069	CRC_vs_HC
hsa-miR-4773	0.110339	0.0994218	0.425492	0.233663	0.815246		CRC_vs_HC
hsa-miR-4774-3p	0.00788493	-0.0709837	0.401651	-0.17673	0.859721		CRC_vs_HC
hsa-miR-4774-5p	0.110972	-0.343139	0.60132	-0.570642	0.568242		CRC_vs_HC
hsa-miR-4775	7.24926	0.279263	0.186154	1.50017	0.133571	0.271315	CRC_vs_HC
hsa-miR-4777-3p	0.261919	-0.161296	0.557271	-0.289439	0.772246		CRC_vs_HC
hsa-miR-4779	0.0624127	-0.0818259	0.401657	-0.203721	0.838571		CRC_vs_HC
hsa-miR-4780	0.640755	0.758245	0.530109	1.43036	0.152615	0.295326	CRC_vs_HC
hsa-miR-4781-3p	2.23038	0.00522076	0.284721	0.0183364	0.98537	0.992496	CRC_vs_HC
hsa-miR-4781-5p	0.00500296	-0.0449287	0.40165	-0.11186	0.910934		CRC_vs_HC
hsa-miR-4782-5p	0.031871	-0.0660649	0.401667	-0.164477	0.869356		CRC_vs_HC
hsa-miR-4783-3p	0.0428502	-0.060467	0.449759	-0.134443	0.893052		CRC_vs_HC
hsa-miR-4783-5p	0.00500296	-0.0449287	0.40165	-0.11186	0.910934		CRC_vs_HC
hsa-miR-4784	0.012888	-0.0711499	0.40165	-0.177144	0.859395		CRC_vs_HC
hsa-miR-4785	0.466642	-0.660737	0.522412	-1.26478	0.20595	0.365758	CRC_vs_HC
hsa-miR-4786-3p	0.054743	-0.0383376	0.401687	-0.0954413	0.923964		CRC_vs_HC
hsa-miR-4786-5p	0.454323	0.511001	0.508362	1.00519	0.314804	0.489528	CRC_vs_HC
hsa-miR-4787-3p	0.425456	0.225735	0.483682	0.466702	0.640713	0.779895	CRC_vs_HC
hsa-miR-4787-5p	0.401018	0.220305	0.50618	0.43523	0.663395	0.799897	CRC_vs_HC
hsa-miR-4788	0.044638	-0.0660871	0.401667	-0.164532	0.869312		CRC_vs_HC
hsa-miR-4789-3p	0.0435398	-0.0738464	0.401687	-0.183841	0.854138		CRC_vs_HC
hsa-miR-4789-5p	0.0144752	-0.0291453	0.40166	-0.0725622	0.942155		CRC_vs_HC
hsa-miR-4790-3p	0.0170945	-0.0145572	0.40167	-0.0362417	0.97109		CRC_vs_HC
hsa-miR-4791	0.760492	0.106939	0.430173	0.248595	0.803674	0.880659	CRC_vs_HC
hsa-miR-4792	127.868	0.225587	0.353866	0.637493	0.523804	0.684662	CRC_vs_HC
hsa-miR-4793-3p	0.0806975	-0.0354561	0.401687	-0.0882681	0.929664		CRC_vs_HC
hsa-miR-4793-5p	0.00792809	-0.0448278	0.40165	-0.111609	0.911133		CRC_vs_HC
hsa-miR-4794	0.060561	-0.0354715	0.401687	-0.0883064	0.929633		CRC_vs_HC
hsa-miR-4795-3p	0.0707714	-0.052084	0.468333	-0.111211	0.911449		CRC_vs_HC
hsa-miR-4795-5p	0.0406317	-0.0125679	0.401678	-0.0312886	0.975039		CRC_vs_HC
hsa-miR-4796-3p	0.572223	0.162225	0.47162	0.343974	0.730866	0.838346	CRC_vs_HC
hsa-miR-4796-5p	0.204239	-0.148686	0.594385	-0.250151	0.80247		CRC_vs_HC
hsa-miR-4797-3p	0.474306	0.0520481	0.504423	0.103183	0.917817	0.948963	CRC_vs_HC
hsa-miR-4797-5p	0.0220619	-0.0430386	0.401658	-0.107152	0.914668		CRC_vs_HC
hsa-miR-4798-5p	0.0372866	-0.0502406	0.401679	-0.125076	0.900463		CRC_vs_HC
hsa-miR-4799-5p	0.0223643	-0.00194832	0.401678	-0.00485045	0.99613		CRC_vs_HC
hsa-miR-4800-3p	0.623163	-0.855783	0.506159	-1.69074	0.0908867	0.205602	CRC_vs_HC
hsa-miR-4800-5p	0.058706	-0.0627994	0.408392	-0.153772	0.877789		CRC_vs_HC
hsa-miR-4802-3p	1.74349	-0.0510519	0.340704	-0.149842	0.880889	0.928289	CRC_vs_HC
hsa-miR-4802-5p	1.35063	-0.551876	0.398981	-1.38321	0.166599	0.314021	CRC_vs_HC
hsa-miR-4803	0.0828719	-0.0286054	0.474401	-0.0602979	0.951918		CRC_vs_HC
hsa-miR-4804-3p	0.0600235	-0.0615955	0.461455	-0.133481	0.893813		CRC_vs_HC
hsa-miR-4804-5p	0.5464	0.0383496	0.472466	0.0811688	0.935308	0.958283	CRC_vs_HC
hsa-miR-483-3p	20.8803	5.0104	0.502606	9.96884			CRC_vs_HC
hsa-miR-483-5p	16.1263	4.72137	0.525903	8.97765			CRC_vs_HC
hsa-miR-484	553.112	-0.352614	0.136428	-2.58461	0.0097488	0.0349452	CRC_vs_HC
hsa-miR-485-3p	7.29811	0.15713	0.227763	0.689883	0.490268	0.652552	CRC_vs_HC
hsa-miR-485-5p	5.02768	0.610465	0.258743	2.35934	0.0183072	0.0589094	CRC_vs_HC
hsa-miR-486-3p	19.9518	-0.539873	0.307681	-1.75465	0.0793189	0.186255	CRC_vs_HC
hsa-miR-486-5p	16995	-0.387597	0.27952	-1.38665	0.165549	0.313579	CRC_vs_HC
hsa-miR-487a-3p	5.95868	0.989988	0.202125	4.89791	9.68609e-07	1.33013e-05	CRC_vs_HC
hsa-miR-487a-5p	0.627838	-0.171985	0.409951	-0.419527	0.674831	0.805337	CRC_vs_HC
hsa-miR-487b-3p	45.8628	-0.0385358	0.175795	-0.219209	0.826487	0.896108	CRC_vs_HC
hsa-miR-487b-5p	0.166129	-0.415322	0.610765	-0.680003	0.496503		CRC_vs_HC
hsa-miR-488-3p	0.98011	-0.822804	0.472636	-1.74088	0.0817044	0.189671	CRC_vs_HC
hsa-miR-488-5p	0.0370685	-0.0883419	0.401686	-0.219928	0.825927		CRC_vs_HC
hsa-miR-489-3p	6.0369	0.0461376	0.313349	0.14724	0.882942	0.928661	CRC_vs_HC
hsa-miR-490-3p	24.144	3.00107	0.535309	5.60624			CRC_vs_HC
hsa-miR-490-5p	1.22608	1.53311	0.617036	2.48463			CRC_vs_HC
hsa-miR-491-3p	0.665794	0.260464	0.425331	0.612381	0.540286	0.700504	CRC_vs_HC
hsa-miR-491-5p	2.37179	0.328194	0.283394	1.15808	0.24683	0.416366	CRC_vs_HC
hsa-miR-492	0.0531056	0.0595458	0.502881	0.118409	0.905743		CRC_vs_HC
hsa-miR-493-3p	24.3763	1.14225	0.193672	5.89787	3.68231e-09	1.02579e-07	CRC_vs_HC
hsa-miR-493-5p	39.3053	1.00041	0.215393	4.64457	3.40789e-06	4.15336e-05	CRC_vs_HC
hsa-miR-494-3p	8.81156	1.1792	0.238319	4.94801	7.4976e-07	1.07929e-05	CRC_vs_HC
hsa-miR-494-5p	0.0995899	-0.0716187	0.429242	-0.166849	0.867489		CRC_vs_HC
hsa-miR-495-3p	13.2474	0.166545	0.185348	0.89855	0.368893	0.542489	CRC_vs_HC
hsa-miR-495-5p	0.0962533	-0.0441169	0.602988	-0.0731638	0.941676		CRC_vs_HC
hsa-miR-496	0.980059	0.494716	0.368024	1.34425	0.178868	0.331552	CRC_vs_HC
hsa-miR-497-3p	6.45465	-0.0445786	0.340729	-0.130833	0.895907	0.934707	CRC_vs_HC
hsa-miR-497-5p	606.279	-0.150209	0.219486	-0.68437	0.493741	0.655669	CRC_vs_HC
hsa-miR-4999-3p	0.123679	-0.193684	0.587848	-0.329479	0.741794		CRC_vs_HC
hsa-miR-4999-5p	1.99318	-0.200852	0.329286	-0.609961	0.541888	0.701647	CRC_vs_HC
hsa-miR-499a-3p	0.508786	0.891337	0.580169	1.53634	0.124455	0.25546	CRC_vs_HC
hsa-miR-499a-5p	18.7762	1.96686	0.356568	5.51609	3.46618e-08	7.04067e-07	CRC_vs_HC
hsa-miR-499b-3p	0.0112302	-0.02974	0.40166	-0.0740427	0.940976		CRC_vs_HC
hsa-miR-499b-5p	0.0201708	-0.0648712	0.401666	-0.161505	0.871696		CRC_vs_HC
hsa-miR-5000-3p	2.05652	-0.251849	0.317292	-0.793747	0.427343	0.591006	CRC_vs_HC
hsa-miR-5000-5p	0.0714432	-0.149304	0.511737	-0.291759	0.770471		CRC_vs_HC
hsa-miR-5001-3p	1.79121	0.710812	0.324259	2.19211	0.0283713	0.084853	CRC_vs_HC
hsa-miR-5001-5p	0.367121	0.544201	0.595874	0.913282	0.361094	0.535056	CRC_vs_HC
hsa-miR-5002-3p	0.00896743	-0.0709837	0.401651	-0.17673	0.859721		CRC_vs_HC
hsa-miR-5002-5p	0.205357	-0.488596	0.54303	-0.899758	0.368249		CRC_vs_HC
hsa-miR-5003-3p	0.136694	-0.0864055	0.530561	-0.162857	0.870631		CRC_vs_HC
hsa-miR-5003-5p	0.020029	-0.0923449	0.401666	-0.229905	0.818166		CRC_vs_HC
hsa-miR-5004-3p	0.0657183	-0.039873	0.401669	-0.0992683	0.920925		CRC_vs_HC
hsa-miR-5006-3p	0.37259	0.917418	0.454414	2.01891	0.043497	0.11651	CRC_vs_HC
hsa-miR-5006-5p	0.00923334	0	0.40165	0	1		CRC_vs_HC
hsa-miR-5008-3p	0.338873	-0.63112	0.580536	-1.08713	0.276978	0.448594	CRC_vs_HC
hsa-miR-5008-5p	0.00607204	-0.0710312	0.401651	-0.176848	0.859628		CRC_vs_HC
hsa-miR-5009-3p	0.00622724	-0.0449383	0.40165	-0.111884	0.910915		CRC_vs_HC
hsa-miR-5009-5p	0.209709	-0.412801	0.614512	-0.671754	0.50174		CRC_vs_HC
hsa-miR-500a-3p	568.988	0.122354	0.130497	0.937595	0.348452	0.523484	CRC_vs_HC
hsa-miR-500a-5p	16.0923	0.676338	0.17392	3.88879	0.000100747	0.000696652	CRC_vs_HC
hsa-miR-500b-3p	0.221474	-0.481386	0.611362	-0.787399	0.431048		CRC_vs_HC
hsa-miR-500b-5p	9.5836	0.491646	0.188835	2.60358	0.00922558	0.0338156	CRC_vs_HC
hsa-miR-501-3p	111.698	-0.402372	0.253179	-1.58928	0.111998	0.237387	CRC_vs_HC
hsa-miR-501-5p	12.1656	0.633036	0.222333	2.84724	0.00440994	0.0179904	CRC_vs_HC
hsa-miR-5010-3p	3.66893	0.845274	0.292847	2.8864	0.0038968	0.0162367	CRC_vs_HC
hsa-miR-5010-5p	0.577404	-0.106639	0.529673	-0.201329	0.840441	0.902695	CRC_vs_HC
hsa-miR-502-3p	99.8743	-0.0296852	0.101659	-0.292007	0.770281	0.86028	CRC_vs_HC
hsa-miR-502-5p	9.71247	0.358485	0.183921	1.94913	0.0512802	0.13227	CRC_vs_HC
hsa-miR-503-3p	0.144809	-0.0228813	0.625523	-0.0365794	0.97082		CRC_vs_HC
hsa-miR-503-5p	4.60313	2.24885	0.330933	6.7955	1.0794e-11	5.53903e-10	CRC_vs_HC
hsa-miR-504-3p	0.0174355	-0.0426	0.401658	-0.10606	0.915534		CRC_vs_HC
hsa-miR-504-5p	4.72661	0.469236	0.328449	1.42864	0.153108	0.295326	CRC_vs_HC
hsa-miR-505-3p	66.0289	0.230372	0.108781	2.11775	0.0341962	0.0973189	CRC_vs_HC
hsa-miR-505-5p	2.64873	-0.097694	0.283433	-0.344681	0.730334	0.838346	CRC_vs_HC
hsa-miR-506-3p	0.21745	-0.122137	0.616707	-0.198047	0.843009		CRC_vs_HC
hsa-miR-507	0.0439529	-0.0511331	0.401676	-0.1273	0.898703		CRC_vs_HC
hsa-miR-508-3p	2.96054	-0.0385717	0.551248	-0.0699716	0.944216	0.96399	CRC_vs_HC
hsa-miR-508-5p	0.15085	0.0170825	0.564777	0.0302464	0.975871		CRC_vs_HC
hsa-miR-5088-3p	0.00500296	-0.0449287	0.40165	-0.11186	0.910934		CRC_vs_HC
hsa-miR-5088-5p	0.0289965	-0.0412171	0.401666	-0.102615	0.918268		CRC_vs_HC
hsa-miR-5089-3p	0.0129804	-0.0816888	0.401657	-0.203379	0.838838		CRC_vs_HC
hsa-miR-5089-5p	0.00794583	-0.0448755	0.40165	-0.111728	0.911039		CRC_vs_HC
hsa-miR-509-3-5p	0.510726	0.157288	0.579584	0.271382	0.786098	0.871951	CRC_vs_HC
hsa-miR-509-3p	28.6187	-0.488762	0.505448	-0.966988	0.33355	0.50656	CRC_vs_HC
hsa-miR-509-5p	0.940124	-0.123282	0.624311	-0.197469	0.84346	0.902716	CRC_vs_HC
hsa-miR-5090	0.150904	-0.231365	0.564958	-0.409526	0.682154		CRC_vs_HC
hsa-miR-5091	3.49778	0.536354	0.299952	1.78813	0.0737542	0.175999	CRC_vs_HC
hsa-miR-5092	0.63297	0.313484	0.474202	0.661077	0.508563	0.668438	CRC_vs_HC
hsa-miR-5094	0.652734	0.816133	0.481698	1.69428	0.0902112	0.204549	CRC_vs_HC
hsa-miR-5095	0.488022	0.126061	0.531809	0.237042	0.812624	0.887717	CRC_vs_HC
hsa-miR-5096	7.69123	1.24479	0.32939	3.77907	0.000157418	0.00102321	CRC_vs_HC
hsa-miR-510-5p	0.0239553	-0.0688804	0.401656	-0.171491	0.863838		CRC_vs_HC
hsa-miR-5100	4.38074	0.189773	0.330253	0.57463	0.565542	0.720789	CRC_vs_HC
hsa-miR-511-3p	4.87941	-0.0995328	0.254386	-0.391267	0.6956	0.816137	CRC_vs_HC
hsa-miR-511-5p	10.0164	0.265837	0.298521	0.890513	0.373191	0.546338	CRC_vs_HC
hsa-miR-512-3p	1.00158	1.69668	0.594577	2.85359	0.0043228	0.0177089	CRC_vs_HC
hsa-miR-512-5p	0.0219816	-0.0818925	0.401657	-0.203887	0.838442		CRC_vs_HC
hsa-miR-513a-5p	0.162718	-0.0457334	0.483463	-0.0945955	0.924636		CRC_vs_HC
hsa-miR-513b-3p	0.0069541	-0.0448968	0.40165	-0.111781	0.910997		CRC_vs_HC
hsa-miR-513b-5p	0.118388	-0.139298	0.61747	-0.225594	0.821517		CRC_vs_HC
hsa-miR-513c-3p	0.0267882	0	0.40165	0	1		CRC_vs_HC
hsa-miR-513c-5p	0.496965	0.422655	0.588866	0.717745	0.472914	0.638631	CRC_vs_HC
hsa-miR-514a-3p	6.67823	0.0585699	0.625713	0.0936051	0.925423	0.95178	CRC_vs_HC
hsa-miR-514a-5p	0.499258	-0.0711768	0.536549	-0.132657	0.894465	0.934707	CRC_vs_HC
hsa-miR-514b-5p	0.0694264	-0.0381247	0.401675	-0.0949144	0.924383		CRC_vs_HC
hsa-miR-515-3p	0.0644985	0.0658645	0.401742	0.163947	0.869773		CRC_vs_HC
hsa-miR-515-5p	0.338441	0.998084	0.617298	1.61686	0.105909	0.228453	CRC_vs_HC
hsa-miR-516a-5p	1.05887	1.59008	0.623699	2.54943	0.0107898	0.0381162	CRC_vs_HC
hsa-miR-516b-5p	0.435142	1.30699	0.625561	2.08931	0.0366801	0.10218	CRC_vs_HC
hsa-miR-517-5p	0.127128	0.131897	0.40186	0.328215	0.742749		CRC_vs_HC
hsa-miR-517a-3p	0.0845859	0.137324	0.469241	0.29265	0.769789		CRC_vs_HC
hsa-miR-517b-3p	0.0845859	0.137324	0.469241	0.29265	0.769789		CRC_vs_HC
hsa-miR-517c-3p	0.0223916	-0.0449333	0.40165	-0.111872	0.910925		CRC_vs_HC
hsa-miR-5187-3p	0.198697	-0.143957	0.622898	-0.231108	0.817231		CRC_vs_HC
hsa-miR-5187-5p	0.163743	-0.123071	0.625249	-0.196836	0.843956		CRC_vs_HC
hsa-miR-5188	0.0742881	-0.112904	0.5493	-0.205541	0.837149		CRC_vs_HC
hsa-miR-5189-3p	0.128399	-0.0378459	0.530555	-0.0713328	0.943133		CRC_vs_HC
hsa-miR-5189-5p	0.189024	-0.0711228	0.613266	-0.115974	0.907673		CRC_vs_HC
hsa-miR-518a-3p	0.0606749	0.00232646	0.401681	0.0057918	0.995379		CRC_vs_HC
hsa-miR-518a-5p	0.0642907	0.0635564	0.401739	0.158203	0.874297		CRC_vs_HC
hsa-miR-518b	0.499714	1.1546	0.580181	1.99007	0.0465829	0.122536	CRC_vs_HC
hsa-miR-518c-3p	0.064076	0.00756968	0.410786	0.0184273	0.985298		CRC_vs_HC
hsa-miR-518d-3p	0.00500296	-0.0449287	0.40165	-0.11186	0.910934		CRC_vs_HC
hsa-miR-518d-5p	0.0158917	-0.029101	0.40166	-0.0724517	0.942242		CRC_vs_HC
hsa-miR-518e-3p	0.135727	0.0772077	0.604948	0.127627	0.898444		CRC_vs_HC
hsa-miR-518e-5p	0.0604452	0.0187063	0.409134	0.0457218	0.963532		CRC_vs_HC
hsa-miR-518f-3p	0.0410346	0.0159346	0.401691	0.0396689	0.968357		CRC_vs_HC
hsa-miR-5190	0.0379581	-0.0613125	0.401686	-0.152638	0.878684		CRC_vs_HC
hsa-miR-5193	0.268636	-0.247558	0.559582	-0.442398	0.658201		CRC_vs_HC
hsa-miR-5194	0.0148531	-0.0816045	0.401657	-0.20317	0.839002		CRC_vs_HC
hsa-miR-5195-5p	0.0227361	-0.0554391	0.401659	-0.138025	0.89022		CRC_vs_HC
hsa-miR-5196-3p	0.17105	-0.318336	0.622642	-0.511267	0.609164		CRC_vs_HC
hsa-miR-519a-3p	0.171794	0.132276	0.402004	0.329041	0.742124		CRC_vs_HC
hsa-miR-519a-5p	0.066491	0.0474229	0.466067	0.101751	0.918954		CRC_vs_HC
hsa-miR-519b-3p	0.0121941	-0.0449383	0.40165	-0.111884	0.910915		CRC_vs_HC
hsa-miR-519b-5p	0.0604452	0.0187063	0.409134	0.0457218	0.963532		CRC_vs_HC
hsa-miR-519c-3p	0.159757	0.361504	0.615247	0.587574	0.556818		CRC_vs_HC
hsa-miR-519c-5p	0.0604452	0.0187063	0.409134	0.0457218	0.963532		CRC_vs_HC
hsa-miR-519d-3p	0.00604576	-0.0449432	0.40165	-0.111897	0.910905		CRC_vs_HC
hsa-miR-519d-5p	0.00800986	-0.0448596	0.40165	-0.111688	0.911071		CRC_vs_HC
hsa-miR-519e-3p	0.00488786	-0.0704602	0.40165	-0.175427	0.860744		CRC_vs_HC
hsa-miR-520a-3p	0.105795	-0.00480114	0.555968	-0.00863564	0.99311		CRC_vs_HC
hsa-miR-520a-5p	0.0402046	-0.024052	0.401678	-0.0598789	0.952252		CRC_vs_HC
hsa-miR-520b	0.00896743	-0.0709837	0.401651	-0.17673	0.859721		CRC_vs_HC
hsa-miR-520c-3p	0.0623427	-0.0125059	0.463658	-0.0269723	0.978482		CRC_vs_HC
hsa-miR-520c-5p	0.0158917	-0.029101	0.40166	-0.0724517	0.942242		CRC_vs_HC
hsa-miR-520d-3p	0.024529	-0.0396645	0.401669	-0.0987492	0.921337		CRC_vs_HC
hsa-miR-520d-5p	0.0270584	-0.0397355	0.401669	-0.0989259	0.921197		CRC_vs_HC
hsa-miR-520f-3p	0.0814661	0.0145328	0.516203	0.0281532	0.97754		CRC_vs_HC
hsa-miR-520g-3p	0.0467128	0.00238039	0.401681	0.00592607	0.995272		CRC_vs_HC
hsa-miR-520g-5p	0.011725	-0.0449383	0.40165	-0.111884	0.910915		CRC_vs_HC
hsa-miR-521	0.0219816	-0.0818925	0.401657	-0.203887	0.838442		CRC_vs_HC
hsa-miR-522-3p	0.058212	0.0720041	0.401753	0.179225	0.857761		CRC_vs_HC
hsa-miR-522-5p	0.0604452	0.0187063	0.409134	0.0457218	0.963532		CRC_vs_HC
hsa-miR-523-3p	0.0527114	-0.0133883	0.401671	-0.0333315	0.97341		CRC_vs_HC
hsa-miR-523-5p	0.0604452	0.0187063	0.409134	0.0457218	0.963532		CRC_vs_HC
hsa-miR-524-3p	0.011725	-0.0449383	0.40165	-0.111884	0.910915		CRC_vs_HC
hsa-miR-524-5p	0.0129488	-0.0296792	0.40166	-0.0738915	0.941097		CRC_vs_HC
hsa-miR-525-3p	0.00794583	-0.0448755	0.40165	-0.111728	0.911039		CRC_vs_HC
hsa-miR-525-5p	0.0207795	-0.0386449	0.401668	-0.096211	0.923353		CRC_vs_HC
hsa-miR-526a	0.0317833	0.00241121	0.401681	0.00600279	0.99521		CRC_vs_HC
hsa-miR-526b-3p	0.0169133	-0.0553947	0.401659	-0.137915	0.890308		CRC_vs_HC
hsa-miR-526b-5p	0.0417656	0.02887	0.4017	0.0718695	0.942706		CRC_vs_HC
hsa-miR-527	0.0321453	0.0023226	0.401681	0.00578221	0.995386		CRC_vs_HC
hsa-miR-532-3p	51.0542	0.206062	0.172507	1.19451	0.232278	0.399421	CRC_vs_HC
hsa-miR-532-5p	1223.96	0.123584	0.150184	0.822884	0.410574	0.578482	CRC_vs_HC
hsa-miR-539-3p	19.7236	0.345376	0.173584	1.98968	0.0466265	0.122536	CRC_vs_HC
hsa-miR-539-5p	1.53922	0.138408	0.373087	0.37098	0.710652	0.82842	CRC_vs_HC
hsa-miR-541-3p	0.128159	0.0436614	0.622925	0.070091	0.944121		CRC_vs_HC
hsa-miR-541-5p	0.331917	-0.00205821	0.576422	-0.00357067	0.997151		CRC_vs_HC
hsa-miR-542-3p	35.2623	0.729776	0.201101	3.6289	0.000284634	0.00173449	CRC_vs_HC
hsa-miR-542-5p	4.33981	0.86786	0.260249	3.33473	0.000853831	0.00433586	CRC_vs_HC
hsa-miR-543	7.61463	0.0744482	0.223245	0.333482	0.738771	0.841473	CRC_vs_HC
hsa-miR-544a	0.165753	0.000808416	0.615689	0.00131303	0.998952		CRC_vs_HC
hsa-miR-544b	0.0219816	-0.0818925	0.401657	-0.203887	0.838442		CRC_vs_HC
hsa-miR-545-3p	0.984231	0.18289	0.38111	0.479888	0.631307	0.773008	CRC_vs_HC
hsa-miR-545-5p	3.03027	0.852647	0.259645	3.2839	0.00102382	0.00506712	CRC_vs_HC
hsa-miR-548a-3p	4.44304	0.0106141	0.409845	0.0258977	0.979339	0.989487	CRC_vs_HC
hsa-miR-548a-5p	0.515308	-0.767018	0.457138	-1.67787	0.0933728	0.20962	CRC_vs_HC
hsa-miR-548aa	4.15768	0.428503	0.285109	1.50295	0.132853	0.27042	CRC_vs_HC
hsa-miR-548ab	2.74279	0.181349	0.265839	0.682175	0.495128	0.655911	CRC_vs_HC
hsa-miR-548ac	0.197547	-0.302649	0.618487	-0.489338	0.624602		CRC_vs_HC
hsa-miR-548ad-5p	4.76724	0.202599	0.228752	0.88567	0.375796	0.549082	CRC_vs_HC
hsa-miR-548ae-3p	0.116157	0.0103319	0.518767	0.0199164	0.98411		CRC_vs_HC
hsa-miR-548ae-5p	6.16913	0.0213629	0.203416	0.105021	0.916359	0.948461	CRC_vs_HC
hsa-miR-548ag	3.41098	-0.958239	0.264828	-3.61835	0.000296487	0.00179549	CRC_vs_HC
hsa-miR-548ah-3p	2.21776	1.29407	0.384064	3.3694	0.000753317	0.0038657	CRC_vs_HC
hsa-miR-548ah-5p	0.462847	0.905351	0.625688	1.44697	0.147906	0.290334	CRC_vs_HC
hsa-miR-548ai	1.20796	-0.325314	0.328934	-0.988996	0.322665	0.496996	CRC_vs_HC
hsa-miR-548aj-3p	0.213908	-0.207447	0.533236	-0.389035	0.697251		CRC_vs_HC
hsa-miR-548aj-5p	7.51251	0.101161	0.233879	0.432538	0.665351	0.799897	CRC_vs_HC
hsa-miR-548ak	1.09935	-0.219281	0.351919	-0.623101	0.533218	0.693184	CRC_vs_HC
hsa-miR-548al	4.54303	0.156983	0.225265	0.696882	0.485877	0.650728	CRC_vs_HC
hsa-miR-548am-3p	0.482655	0.103877	0.484297	0.21449	0.830165	0.897352	CRC_vs_HC
hsa-miR-548am-5p	7.90002	-0.0251275	0.16876	-0.148895	0.881637	0.928289	CRC_vs_HC
hsa-miR-548an	0.284486	0.136286	0.505353	0.269685	0.787403		CRC_vs_HC
hsa-miR-548ao-3p	0.0134511	-0.0689159	0.401656	-0.171579	0.863768		CRC_vs_HC
hsa-miR-548ap-5p	0.931692	-0.664209	0.428475	-1.55017	0.121101	0.250678	CRC_vs_HC
hsa-miR-548aq-3p	1.71675	0.000311522	0.329224	0.000946231	0.999245	0.999245	CRC_vs_HC
hsa-miR-548aq-5p	0.173811	0.117363	0.611363	0.191969	0.847766		CRC_vs_HC
hsa-miR-548ar-3p	0.720649	-0.289991	0.434279	-0.667753	0.504292	0.666239	CRC_vs_HC
hsa-miR-548ar-5p	6.75472	0.112344	0.247266	0.454346	0.64958	0.789702	CRC_vs_HC
hsa-miR-548as-5p	0.440061	-0.897318	0.505975	-1.77344	0.0761551	0.180222	CRC_vs_HC
hsa-miR-548at-3p	0.0211098	-0.0555589	0.401658	-0.138324	0.889985		CRC_vs_HC
hsa-miR-548at-5p	1.31038	0.0473088	0.367218	0.12883	0.897492	0.934887	CRC_vs_HC
hsa-miR-548au-5p	7.19507	-0.0736377	0.167676	-0.439168	0.66054	0.799897	CRC_vs_HC
hsa-miR-548av-3p	0.862184	-1.01898	0.499148	-2.04145	0.0412066	0.112225	CRC_vs_HC
hsa-miR-548av-5p	0.0324083	-0.0619933	0.401687	-0.154332	0.877348		CRC_vs_HC
hsa-miR-548aw	0.360866	-0.722689	0.577026	-1.25244	0.21041	0.36964	CRC_vs_HC
hsa-miR-548ax	0.391914	-0.264684	0.506196	-0.522888	0.601052	0.748436	CRC_vs_HC
hsa-miR-548ay-3p	0.546438	-0.256874	0.458074	-0.560769	0.574955	0.724265	CRC_vs_HC
hsa-miR-548ay-5p	9.25433	0.270286	0.182758	1.47893	0.139159	0.279753	CRC_vs_HC
hsa-miR-548az-3p	0.138017	-0.01529	0.61498	-0.0248626	0.980165		CRC_vs_HC
hsa-miR-548az-5p	4.21478	0.103613	0.314184	0.329784	0.741563	0.842336	CRC_vs_HC
hsa-miR-548b-3p	0.523852	0.108338	0.478655	0.226338	0.820939	0.892325	CRC_vs_HC
hsa-miR-548b-5p	1.09719	0.210461	0.36755	0.572605	0.566912	0.721252	CRC_vs_HC
hsa-miR-548ba	3.82449	0.681846	0.475799	1.43305	0.151842	0.295326	CRC_vs_HC
hsa-miR-548bb-5p	0.0267221	-0.0239089	0.40168	-0.0595223	0.952536		CRC_vs_HC
hsa-miR-548c-3p	3.35942	-0.247262	0.277286	-0.891722	0.372542	0.546338	CRC_vs_HC
hsa-miR-548c-5p	8.2484	-0.0433833	0.163728	-0.264971	0.791032	0.872189	CRC_vs_HC
hsa-miR-548d-3p	1.22098	0.830111	0.519318	1.59846	0.10994	0.234119	CRC_vs_HC
hsa-miR-548d-5p	29.0954	0.121429	0.149972	0.809674	0.418128	0.584899	CRC_vs_HC
hsa-miR-548e-3p	25.7719	-0.0604544	0.147004	-0.411243	0.680894	0.810588	CRC_vs_HC
hsa-miR-548e-5p	10.6789	0.177774	0.196815	0.903253	0.366392	0.541261	CRC_vs_HC
hsa-miR-548f-3p	29.3337	0.0525613	0.15108	0.347903	0.727913	0.837916	CRC_vs_HC
hsa-miR-548f-5p	6.46141	0.0201012	0.255953	0.0785347	0.937403	0.959043	CRC_vs_HC
hsa-miR-548g-3p	0.10888	-0.2221	0.616089	-0.360499	0.718474		CRC_vs_HC
hsa-miR-548g-5p	7.56325	0.083797	0.236683	0.354047	0.723304	0.83557	CRC_vs_HC
hsa-miR-548h-3p	6.5517	-0.224928	0.212509	-1.05844	0.289854	0.464051	CRC_vs_HC
hsa-miR-548h-5p	38.5163	-0.121202	0.24882	-0.487107	0.626182	0.768926	CRC_vs_HC
hsa-miR-548i	65.9165	-1.29681	0.303796	-4.26869	1.96626e-05	0.000174282	CRC_vs_HC
hsa-miR-548j-3p	0.638739	0.12479	0.464465	0.268676	0.788179	0.872189	CRC_vs_HC
hsa-miR-548j-5p	2.07965	-0.488555	0.338839	-1.44185	0.149345	0.292392	CRC_vs_HC
hsa-miR-548k	69.2921	0.0981717	0.130434	0.752653	0.451658	0.615898	CRC_vs_HC
hsa-miR-548l	1.24684	0.538445	0.330693	1.62823	0.103475	0.225348	CRC_vs_HC
hsa-miR-548m	0.0431592	-0.0370795	0.401686	-0.0923097	0.926452		CRC_vs_HC
hsa-miR-548n	4.98236	-0.113644	0.264523	-0.429617	0.667474	0.800477	CRC_vs_HC
hsa-miR-548o-3p	53.1941	0.55557	0.13429	4.13709	3.51745e-05	0.000283431	CRC_vs_HC
hsa-miR-548o-5p	8.2484	-0.0433833	0.163728	-0.264971	0.791032	0.872189	CRC_vs_HC
hsa-miR-548p	2.20081	1.24926	0.385817	3.23795	0.0012039	0.00581091	CRC_vs_HC
hsa-miR-548q	1.53538	-0.297475	0.338366	-0.879151	0.379319	0.55282	CRC_vs_HC
hsa-miR-548s	1.86097	1.0453	0.345548	3.02506	0.0024858	0.0110669	CRC_vs_HC
hsa-miR-548t-3p	2.05289	0.417737	0.301553	1.38529	0.165965	0.313597	CRC_vs_HC
hsa-miR-548t-5p	0.363654	-0.408359	0.541469	-0.754169	0.450748	0.615517	CRC_vs_HC
hsa-miR-548u	1.20617	0.232045	0.361288	0.64227	0.520698	0.683285	CRC_vs_HC
hsa-miR-548v	0.552344	-0.42425	0.521819	-0.813022	0.416206	0.583886	CRC_vs_HC
hsa-miR-548w	2.10115	0.314979	0.280156	1.1243	0.260887	0.430506	CRC_vs_HC
hsa-miR-548x-3p	0.262756	0.420894	0.52984	0.79438	0.426974		CRC_vs_HC
hsa-miR-548x-5p	7.44111	0.104896	0.237582	0.441515	0.65884	0.798967	CRC_vs_HC
hsa-miR-548y	0.297604	0.203123	0.584552	0.347485	0.728227		CRC_vs_HC
hsa-miR-548z	6.91088	-0.230977	0.215255	-1.07304	0.283254	0.455737	CRC_vs_HC
hsa-miR-549a	5.91629	2.42056	0.46046	5.25683	1.46561e-07	2.69616e-06	CRC_vs_HC
hsa-miR-550a-3-5p	31.7949	0.91851	0.222347	4.13097	3.61234e-05	0.000288691	CRC_vs_HC
hsa-miR-550a-3p	56.2642	0.781988	0.198904	3.93148	8.44259e-05	0.000600841	CRC_vs_HC
hsa-miR-550a-5p	30.8994	0.938084	0.224982	4.16959	3.05148e-05	0.000250016	CRC_vs_HC
hsa-miR-550b-2-5p	0.127264	-0.304103	0.522929	-0.581538	0.560878		CRC_vs_HC
hsa-miR-550b-3p	0.474304	-0.776907	0.622311	-1.24842	0.211876	0.371546	CRC_vs_HC
hsa-miR-551a	0.531136	0.592218	0.51395	1.15229	0.249204	0.418199	CRC_vs_HC
hsa-miR-551b-3p	5.40558	-1.11904	0.311505	-3.59235	0.000327707	0.00194826	CRC_vs_HC
hsa-miR-551b-5p	0.114332	-0.249681	0.586344	-0.425827	0.670234		CRC_vs_HC
hsa-miR-552-3p	74.9005	1.03313	0.289434	3.56947	0.000357698	0.00208836	CRC_vs_HC
hsa-miR-552-5p	40.673	1.2705	0.305651	4.1567	3.22876e-05	0.000262337	CRC_vs_HC
hsa-miR-556-3p	2.95343	0.0920174	0.287341	0.320238	0.748788	0.845966	CRC_vs_HC
hsa-miR-556-5p	4.24161	-0.249369	0.222974	-1.11838	0.263405	0.433817	CRC_vs_HC
hsa-miR-5571-3p	3.29156	-1.15556	0.340102	-3.3977	0.000679555	0.00361023	CRC_vs_HC
hsa-miR-5571-5p	0.423095	-1.06601	0.532793	-2.0008	0.0454138	0.12065	CRC_vs_HC
hsa-miR-5579-3p	0.0412746	-0.0404532	0.401666	-0.100714	0.919778		CRC_vs_HC
hsa-miR-5579-5p	0.0677564	-0.0304746	0.510218	-0.0597285	0.952372		CRC_vs_HC
hsa-miR-5580-3p	0.102229	-0.071789	0.476558	-0.150641	0.880259		CRC_vs_HC
hsa-miR-5580-5p	0.347239	-0.889452	0.497929	-1.7863	0.07405	0.176094	CRC_vs_HC
hsa-miR-5581-3p	0.791099	0.479694	0.432178	1.10995	0.267023	0.435363	CRC_vs_HC
hsa-miR-5582-3p	0.192454	-0.127786	0.589017	-0.216947	0.828249		CRC_vs_HC
hsa-miR-5582-5p	0.00499703	-0.0448596	0.40165	-0.111688	0.911071		CRC_vs_HC
hsa-miR-5583-3p	0.0563237	-0.0895253	0.401721	-0.222854	0.823649		CRC_vs_HC
hsa-miR-5583-5p	0.249222	-0.355335	0.602275	-0.589988	0.555199		CRC_vs_HC
hsa-miR-5584-5p	0.0183699	-0.0689736	0.401656	-0.171723	0.863655		CRC_vs_HC
hsa-miR-5585-3p	1.79767	1.55765	0.348555	4.46887	7.86334e-06	8.15612e-05	CRC_vs_HC
hsa-miR-5585-5p	0.00736733	-0.0448914	0.40165	-0.111768	0.911008		CRC_vs_HC
hsa-miR-5586-3p	0.0158027	-0.0819945	0.401657	-0.204141	0.838243		CRC_vs_HC
hsa-miR-5586-5p	0.0463755	-0.0503446	0.401679	-0.125335	0.900258		CRC_vs_HC
hsa-miR-5587-3p	0.051711	-0.0131186	0.456166	-0.0287583	0.977057		CRC_vs_HC
hsa-miR-5587-5p	0.11065	0.199502	0.60154	0.331651	0.740152		CRC_vs_HC
hsa-miR-5588-3p	0.00622724	-0.0449383	0.40165	-0.111884	0.910915		CRC_vs_HC
hsa-miR-5588-5p	0.736478	-0.0268274	0.440134	-0.0609529	0.951397	0.969291	CRC_vs_HC
hsa-miR-5589-3p	0.00822512	-0.0711642	0.40165	-0.177179	0.859367		CRC_vs_HC
hsa-miR-559	0.335474	-0.641776	0.545703	-1.17606	0.239573	0.40765	CRC_vs_HC
hsa-miR-561-3p	0.268312	-0.135605	0.614679	-0.220612	0.825395		CRC_vs_HC
hsa-miR-561-5p	36.5864	-0.261877	0.25858	-1.01275	0.311179	0.486998	CRC_vs_HC
hsa-miR-562	0.00822512	-0.0711642	0.40165	-0.177179	0.859367		CRC_vs_HC
hsa-miR-566	0.0239056	-0.0711167	0.40165	-0.177061	0.85946		CRC_vs_HC
hsa-miR-5680	0.517225	0.1027	0.493067	0.208288	0.835004	0.901008	CRC_vs_HC
hsa-miR-5682	0.00604576	-0.0449432	0.40165	-0.111897	0.910905		CRC_vs_HC
hsa-miR-5683	11.4703	3.30328	0.496979	6.64672	2.99689e-11	1.39141e-09	CRC_vs_HC
hsa-miR-5684	0.0762841	-0.094566	0.549213	-0.172185	0.863292		CRC_vs_HC
hsa-miR-5687	0.0440745	-0.0102469	0.40169	-0.0255094	0.979649		CRC_vs_HC
hsa-miR-5688	0.0441873	-0.0749364	0.401695	-0.18655	0.852013		CRC_vs_HC
hsa-miR-5689	0.191055	-0.186142	0.60972	-0.305291	0.760144		CRC_vs_HC
hsa-miR-5690	2.98483	-0.390582	0.286781	-1.36195	0.173214	0.323531	CRC_vs_HC
hsa-miR-5691	0.138458	-0.785116	0.62527	-1.25564	0.209246		CRC_vs_HC
hsa-miR-5692a	0.0478966	-0.0504293	0.401679	-0.125546	0.900091		CRC_vs_HC
hsa-miR-5692b	0.00788493	-0.0709837	0.401651	-0.17673	0.859721		CRC_vs_HC
hsa-miR-5692c	0.111706	-0.109004	0.519486	-0.20983	0.833801		CRC_vs_HC
hsa-miR-5695	0.901129	-0.610564	0.485476	-1.25766	0.208514	0.368968	CRC_vs_HC
hsa-miR-5696	1.2687	0.49955	0.334435	1.49372	0.13525	0.273626	CRC_vs_HC
hsa-miR-5697	0.401994	-0.457204	0.540452	-0.845967	0.397571	0.56746	CRC_vs_HC
hsa-miR-5698	0.0838669	-0.0565182	0.423178	-0.133556	0.893753		CRC_vs_HC
hsa-miR-5699-3p	1.66857	0.53208	0.29947	1.77674	0.0756111	0.17937	CRC_vs_HC
hsa-miR-5699-5p	3.33179	0.253315	0.253813	0.998038	0.318261	0.492546	CRC_vs_HC
hsa-miR-570-3p	1.35026	-0.173491	0.333315	-0.5205	0.602715	0.748595	CRC_vs_HC
hsa-miR-570-5p	1.20796	-0.325314	0.328934	-0.988996	0.322665	0.496996	CRC_vs_HC
hsa-miR-5700	0.333646	0.246789	0.585363	0.4216	0.673317	0.804514	CRC_vs_HC
hsa-miR-5701	293.668	-0.132151	0.271949	-0.485942	0.627008	0.768973	CRC_vs_HC
hsa-miR-5702	0.0101068	0	0.40165	0	1		CRC_vs_HC
hsa-miR-5706	1.03709	-0.576304	0.390963	-1.47406	0.140465	0.281218	CRC_vs_HC
hsa-miR-5707	0.0429798	-0.0710312	0.401651	-0.176848	0.859628		CRC_vs_HC
hsa-miR-5708	0.082624	-0.228826	0.51655	-0.44299	0.657773		CRC_vs_HC
hsa-miR-572	0.0155007	-0.0817372	0.401657	-0.2035	0.838744		CRC_vs_HC
hsa-miR-573	1.08	0.945803	0.480116	1.96995	0.0488443	0.126321	CRC_vs_HC
hsa-miR-574-3p	466.75	0.0250431	0.140985	0.177629	0.859014	0.912352	CRC_vs_HC
hsa-miR-574-5p	203.275	-0.364538	0.123066	-2.96214	0.00305511	0.0131222	CRC_vs_HC
hsa-miR-576-3p	9.87922	0.152184	0.174523	0.872	0.383208	0.554629	CRC_vs_HC
hsa-miR-576-5p	34.4638	0.181464	0.127068	1.42809	0.153266	0.295326	CRC_vs_HC
hsa-miR-577	483.706	0.22658	0.231199	0.980021	0.327076	0.500626	CRC_vs_HC
hsa-miR-578	0.0216674	-0.0431044	0.401658	-0.107316	0.914538		CRC_vs_HC
hsa-miR-579-3p	0.444387	-0.0388339	0.473744	-0.0819724	0.934669	0.958283	CRC_vs_HC
hsa-miR-579-5p	1.08509	-0.320525	0.417063	-0.768527	0.442174	0.608067	CRC_vs_HC
hsa-miR-580-3p	3.82038	-0.294385	0.227268	-1.29532	0.195211	0.35323	CRC_vs_HC
hsa-miR-580-5p	0.0866932	-0.18226	0.581102	-0.313645	0.753791		CRC_vs_HC
hsa-miR-581	0.318948	0.0905643	0.577822	0.156734	0.875455		CRC_vs_HC
hsa-miR-582-3p	117.692	0.533366	0.179245	2.97563	0.00292389	0.0127706	CRC_vs_HC
hsa-miR-582-5p	66.1726	0.552601	0.18463	2.99301	0.00276239	0.0121321	CRC_vs_HC
hsa-miR-584-3p	0.302719	1.16889	0.591063	1.97761	0.0479726		CRC_vs_HC
hsa-miR-584-5p	104.304	2.05238	0.263193	7.798	6.28948e-15	6.8136e-13	CRC_vs_HC
hsa-miR-585-3p	2.15712	0.728244	0.413567	1.76089	0.0782578	0.184303	CRC_vs_HC
hsa-miR-585-5p	0.279262	0.435684	0.59528	0.731898	0.464231		CRC_vs_HC
hsa-miR-586	0.105203	0.0016169	0.583464	0.00277121	0.997789		CRC_vs_HC
hsa-miR-588	0.0682382	0.0436047	0.464306	0.0939139	0.925178		CRC_vs_HC
hsa-miR-589-3p	8.51889	0.64796	0.213009	3.04193	0.00235064	0.0105616	CRC_vs_HC
hsa-miR-589-5p	83.7206	-0.366463	0.127896	-2.86533	0.00416579	0.0172104	CRC_vs_HC
hsa-miR-590-3p	76.5529	0.0463433	0.142339	0.325585	0.744738	0.842437	CRC_vs_HC
hsa-miR-590-5p	3.06894	0.283568	0.281296	1.00807	0.313419	0.489528	CRC_vs_HC
hsa-miR-592	109.979	1.65818	0.329265	5.036	4.75369e-07	7.72475e-06	CRC_vs_HC
hsa-miR-597-3p	0.534548	0.249736	0.57439	0.434785	0.663718	0.799897	CRC_vs_HC
hsa-miR-597-5p	0.714457	0.118236	0.433647	0.272655	0.785118	0.871857	CRC_vs_HC
hsa-miR-598-3p	62.337	-0.915179	0.208623	-4.38675	1.15055e-05	0.000110449	CRC_vs_HC
hsa-miR-598-5p	0.0318566	-0.0505448	0.401678	-0.125834	0.899863		CRC_vs_HC
hsa-miR-599	0.113252	-0.0370881	0.433132	-0.0856277	0.931762		CRC_vs_HC
hsa-miR-600	0.403793	-0.602844	0.508002	-1.1867	0.235347	0.403276	CRC_vs_HC
hsa-miR-602	0.00604576	-0.0449432	0.40165	-0.111897	0.910905		CRC_vs_HC
hsa-miR-603	0.0446808	-0.0775109	0.401674	-0.192969	0.846983		CRC_vs_HC
hsa-miR-605-3p	0.304386	-1.47165	0.585419	-2.51385	0.0119422		CRC_vs_HC
hsa-miR-605-5p	0.742019	-0.705049	0.486927	-1.44796	0.147629	0.290334	CRC_vs_HC
hsa-miR-607	0.0125806	-0.055957	0.401658	-0.139315	0.889201		CRC_vs_HC
hsa-miR-6084	0.0234972	-0.0711879	0.40165	-0.177239	0.859321		CRC_vs_HC
hsa-miR-6087	3.17418	1.38512	0.48485	2.8568	0.00427933	0.0176048	CRC_vs_HC
hsa-miR-6089	0.0141894	-0.081857	0.401657	-0.203798	0.838511		CRC_vs_HC
hsa-miR-609	0.041362	-0.0779208	0.401677	-0.193989	0.846185		CRC_vs_HC
hsa-miR-610	0.13541	-0.0587797	0.561565	-0.104671	0.916637		CRC_vs_HC
hsa-miR-612	0.0729586	0.0286073	0.468444	0.0610689	0.951304		CRC_vs_HC
hsa-miR-6125	0.0962703	-0.0558614	0.479298	-0.116548	0.907218		CRC_vs_HC
hsa-miR-6128	0.198931	-0.267463	0.607051	-0.440594	0.659507		CRC_vs_HC
hsa-miR-6129	1.00049	0.26697	0.395277	0.675401	0.499421	0.6607	CRC_vs_HC
hsa-miR-6130	0.915232	-0.986239	0.472744	-2.0862	0.0369605	0.102668	CRC_vs_HC
hsa-miR-6131	0.0179481	-0.0811895	0.401657	-0.202137	0.83981		CRC_vs_HC
hsa-miR-6133	0.0315735	-0.0793826	0.401666	-0.197634	0.843332		CRC_vs_HC
hsa-miR-6134	0.168423	-0.0584037	0.534957	-0.109175	0.913064		CRC_vs_HC
hsa-miR-615-3p	6.67407	3.09916	0.493249	6.28315	3.31778e-10	1.29393e-08	CRC_vs_HC
hsa-miR-615-5p	0.158885	0.279796	0.483488	0.578703	0.56279		CRC_vs_HC
hsa-miR-616-3p	0.494836	-0.411094	0.488926	-0.84081	0.400455	0.568331	CRC_vs_HC
hsa-miR-616-5p	7.64885	0.29085	0.173212	1.67916	0.0931208	0.20962	CRC_vs_HC
hsa-miR-618	3.49977	1.4034	0.378898	3.7039	0.000212313	0.00131851	CRC_vs_HC
hsa-miR-619-5p	4.25664	1.30722	0.260473	5.01864	5.20377e-07	8.21472e-06	CRC_vs_HC
hsa-miR-622	0.227401	0.339109	0.584502	0.580168	0.561802		CRC_vs_HC
hsa-miR-624-3p	0.865387	0.828446	0.359265	2.30595	0.0211136	0.066192	CRC_vs_HC
hsa-miR-624-5p	2.18566	-0.0388736	0.288869	-0.134572	0.892951	0.934707	CRC_vs_HC
hsa-miR-625-3p	46.4125	-0.50158	0.235878	-2.12644	0.0334665	0.0962157	CRC_vs_HC
hsa-miR-625-5p	53.2409	0.366197	0.208957	1.7525	0.0796876	0.18632	CRC_vs_HC
hsa-miR-627-3p	5.32898	-0.434118	0.216345	-2.0066	0.0447925	0.119324	CRC_vs_HC
hsa-miR-627-5p	9.81389	-0.0205325	0.209576	-0.0979718	0.921955	0.950033	CRC_vs_HC
hsa-miR-628-3p	9.9219	-0.362474	0.190161	-1.90614	0.0566317	0.141943	CRC_vs_HC
hsa-miR-628-5p	22.1358	0.334406	0.186594	1.79216	0.0731073	0.175134	CRC_vs_HC
hsa-miR-629-3p	3.51355	0.510256	0.330567	1.54358	0.12269	0.252369	CRC_vs_HC
hsa-miR-629-5p	39.112	-0.179791	0.139045	-1.29305	0.195995	0.35323	CRC_vs_HC
hsa-miR-631	0.00499703	-0.0448596	0.40165	-0.111688	0.911071		CRC_vs_HC
hsa-miR-632	0.0121941	-0.0449383	0.40165	-0.111884	0.910915		CRC_vs_HC
hsa-miR-636	0.478923	0.00772218	0.461584	0.0167297	0.986652	0.992762	CRC_vs_HC
hsa-miR-639	0.0361585	-0.0404532	0.401666	-0.100714	0.919778		CRC_vs_HC
hsa-miR-641	14.5115	0.243603	0.171005	1.42454	0.154291	0.296307	CRC_vs_HC
hsa-miR-642a-3p	3.57195	-1.01132	0.310094	-3.26134	0.00110886	0.00540567	CRC_vs_HC
hsa-miR-642a-5p	4.44627	-1.05316	0.267012	-3.94422	8.0059e-05	0.000573952	CRC_vs_HC
hsa-miR-642b-3p	0.259357	-0.700934	0.609172	-1.15063	0.249882		CRC_vs_HC
hsa-miR-642b-5p	0.337551	-1.17737	0.556079	-2.11728	0.0342363	0.0973189	CRC_vs_HC
hsa-miR-643	1.47505	-0.0759298	0.333185	-0.227891	0.819731	0.892006	CRC_vs_HC
hsa-miR-646	0.0101068	0	0.40165	0	1		CRC_vs_HC
hsa-miR-6499-5p	0.0179349	-0.0816884	0.401657	-0.203379	0.838839		CRC_vs_HC
hsa-miR-650	0.0353654	-0.0880274	0.401685	-0.219145	0.826537		CRC_vs_HC
hsa-miR-6500-3p	0.973728	0.6404	0.448329	1.42842	0.153172	0.295326	CRC_vs_HC
hsa-miR-6501-3p	0.230201	-0.340942	0.620816	-0.549184	0.582879		CRC_vs_HC
hsa-miR-6501-5p	1.20272	-0.352064	0.385427	-0.913438	0.361012	0.535056	CRC_vs_HC
hsa-miR-6502-5p	1.09614	0.701793	0.390645	1.7965	0.0724151	0.173903	CRC_vs_HC
hsa-miR-6503-3p	7.27622	-0.568247	0.234258	-2.42573	0.0152778	0.0508217	CRC_vs_HC
hsa-miR-6503-5p	2.17861	0.26901	0.319131	0.842946	0.399259	0.56746	CRC_vs_HC
hsa-miR-6504-5p	1.12868	0.376006	0.431161	0.872078	0.383166	0.554629	CRC_vs_HC
hsa-miR-6505-3p	0.0560301	-0.0648527	0.459547	-0.141123	0.887773		CRC_vs_HC
hsa-miR-6505-5p	0.382666	0.227059	0.546391	0.415562	0.677731	0.807809	CRC_vs_HC
hsa-miR-6506-3p	0.012888	-0.0711499	0.40165	-0.177144	0.859395		CRC_vs_HC
hsa-miR-6506-5p	0.058408	-0.0764285	0.401721	-0.190253	0.849111		CRC_vs_HC
hsa-miR-6507-3p	0.064758	-0.203392	0.509995	-0.398811	0.690032		CRC_vs_HC
hsa-miR-6507-5p	1.02768	-1.64811	0.45166	-3.64901	0.000263253	0.00161429	CRC_vs_HC
hsa-miR-6508-3p	0.283331	-0.532864	0.579945	-0.918818	0.358191		CRC_vs_HC
hsa-miR-6508-5p	0.0801058	-0.0925299	0.401666	-0.230365	0.817808		CRC_vs_HC
hsa-miR-6509-3p	0.166626	-0.222383	0.618017	-0.359834	0.718971		CRC_vs_HC
hsa-miR-6509-5p	0.292983	-0.295308	0.614149	-0.480841	0.63063		CRC_vs_HC
hsa-miR-651-3p	0.00822512	-0.0711642	0.40165	-0.177179	0.859367		CRC_vs_HC
hsa-miR-651-5p	24.0205	-0.581257	0.183611	-3.1657	0.0015471	0.00714891	CRC_vs_HC
hsa-miR-6510-3p	0.316599	-0.0212432	0.541996	-0.0391945	0.968735		CRC_vs_HC
hsa-miR-6511a-3p	11.7777	0.587194	0.301862	1.94524	0.0517461	0.13277	CRC_vs_HC
hsa-miR-6511a-5p	1.19564	0.0123859	0.625408	0.0198046	0.984199	0.992342	CRC_vs_HC
hsa-miR-6511b-3p	5.74867	0.192373	0.308157	0.624271	0.532449	0.693108	CRC_vs_HC
hsa-miR-6511b-5p	1.62422	0.190283	0.3866	0.492197	0.62258	0.765925	CRC_vs_HC
hsa-miR-6512-3p	0.0239056	-0.0711167	0.40165	-0.177061	0.85946		CRC_vs_HC
hsa-miR-6512-5p	0.150258	-0.22637	0.533209	-0.424542	0.67117		CRC_vs_HC
hsa-miR-6513-3p	1.31209	-0.0453554	0.343769	-0.131936	0.895035	0.934707	CRC_vs_HC
hsa-miR-6513-5p	1.08051	0.508374	0.377456	1.34684	0.178031	0.331259	CRC_vs_HC
hsa-miR-6514-3p	0.00500296	-0.0449287	0.40165	-0.11186	0.910934		CRC_vs_HC
hsa-miR-6514-5p	0.476822	0.150266	0.457854	0.328197	0.742763	0.842336	CRC_vs_HC
hsa-miR-6515-5p	0.450229	0.1711	0.480585	0.356025	0.721822	0.83557	CRC_vs_HC
hsa-miR-6516-3p	1.74124	0.276233	0.34462	0.801558	0.422809	0.588072	CRC_vs_HC
hsa-miR-6516-5p	1.45806	0.079596	0.313045	0.254264	0.799292	0.877601	CRC_vs_HC
hsa-miR-652-3p	179.653	-0.0421032	0.122019	-0.345054	0.730054	0.838346	CRC_vs_HC
hsa-miR-652-5p	14.0952	0.211751	0.190094	1.11392	0.265312	0.434789	CRC_vs_HC
hsa-miR-653-3p	1.05137	-0.501188	0.4277	-1.17182	0.241269	0.409108	CRC_vs_HC
hsa-miR-653-5p	11.7173	-0.449037	0.287485	-1.56195	0.1183	0.246987	CRC_vs_HC
hsa-miR-654-3p	269.827	0.304798	0.152891	1.99357	0.046199	0.122071	CRC_vs_HC
hsa-miR-654-5p	4.23557	0.616524	0.254791	2.41972	0.0155323	0.0513357	CRC_vs_HC
hsa-miR-655-3p	4.12201	0.296371	0.256442	1.1557	0.247803	0.417285	CRC_vs_HC
hsa-miR-655-5p	0.191581	0.119677	0.625374	0.191369	0.848237		CRC_vs_HC
hsa-miR-656-3p	9.61995	0.275023	0.21304	1.29095	0.196722	0.35323	CRC_vs_HC
hsa-miR-656-5p	0.0290269	-0.0290788	0.40166	-0.0723964	0.942286		CRC_vs_HC
hsa-miR-659-3p	0.0134483	-0.0553503	0.401659	-0.137804	0.890395		CRC_vs_HC
hsa-miR-659-5p	5.99963	-0.0371222	0.208112	-0.178376	0.858428	0.912352	CRC_vs_HC
hsa-miR-660-3p	3.76636	0.219731	0.251034	0.875306	0.381407	0.554629	CRC_vs_HC
hsa-miR-660-5p	759.435	0.0508523	0.129363	0.393098	0.694247	0.816137	CRC_vs_HC
hsa-miR-662	0.01696	-0.0154892	0.401669	-0.0385621	0.96924		CRC_vs_HC
hsa-miR-663a	0.209226	0.329461	0.613	0.537458	0.590952		CRC_vs_HC
hsa-miR-663b	0.497507	0.91324	0.545064	1.67547	0.0938412	0.209851	CRC_vs_HC
hsa-miR-664a-3p	57.9283	0.233567	0.212435	1.09948	0.271561	0.441286	CRC_vs_HC
hsa-miR-664a-5p	13.0639	-0.468502	0.162765	-2.8784	0.00399701	0.0165833	CRC_vs_HC
hsa-miR-664b-3p	3.00778	-0.0621906	0.250441	-0.248324	0.803884	0.880659	CRC_vs_HC
hsa-miR-664b-5p	0.921272	-0.832784	0.410422	-2.02909	0.0424486	0.114647	CRC_vs_HC
hsa-miR-665	5.591	0.141681	0.268011	0.52864	0.597055	0.745363	CRC_vs_HC
hsa-miR-668-3p	1.67512	0.507081	0.34346	1.47639	0.139839	0.28054	CRC_vs_HC
hsa-miR-670-3p	0.493958	0.195253	0.510913	0.382165	0.702339	0.821079	CRC_vs_HC
hsa-miR-671-3p	73.6968	-0.51243	0.17227	-2.97457	0.00293395	0.0127706	CRC_vs_HC
hsa-miR-671-5p	17.3957	0.445689	0.131699	3.38415	0.000713982	0.00374265	CRC_vs_HC
hsa-miR-6715a-3p	0.0359951	-0.0412304	0.401666	-0.102648	0.918242		CRC_vs_HC
hsa-miR-6715b-3p	0.739986	-0.814531	0.476354	-1.70993	0.0872794	0.198826	CRC_vs_HC
hsa-miR-6715b-5p	0.0550676	-0.103139	0.404948	-0.254696	0.798958		CRC_vs_HC
hsa-miR-6716-3p	3.19498	0.0594672	0.286195	0.207785	0.835397	0.901008	CRC_vs_HC
hsa-miR-6716-5p	0.00959739	-0.0710454	0.401651	-0.176884	0.8596		CRC_vs_HC
hsa-miR-6717-5p	0.0414335	-0.0618418	0.401686	-0.153956	0.877645		CRC_vs_HC
hsa-miR-6718-5p	0.0334027	-0.0593848	0.401688	-0.147838	0.88247		CRC_vs_HC
hsa-miR-6720-3p	0.547261	-0.385218	0.541972	-0.710772	0.477226	0.642672	CRC_vs_HC
hsa-miR-6720-5p	0.163289	-0.0857621	0.589766	-0.145417	0.884381		CRC_vs_HC
hsa-miR-6721-5p	0.0690982	-0.0510166	0.467471	-0.109133	0.913097		CRC_vs_HC
hsa-miR-6723-5p	0.585749	0.307883	0.481805	0.639021	0.522809	0.684662	CRC_vs_HC
hsa-miR-6724-5p	9.81928	0.320802	0.329397	0.973908	0.330102	0.503677	CRC_vs_HC
hsa-miR-6726-3p	0.0612823	-0.0508404	0.401676	-0.126571	0.89928		CRC_vs_HC
hsa-miR-6726-5p	0.0202136	0	0.401656	0	1		CRC_vs_HC
hsa-miR-6727-3p	0.00865509	-0.0710692	0.40165	-0.176943	0.859553		CRC_vs_HC
hsa-miR-6727-5p	0.0207892	-0.0531903	0.401667	-0.132424	0.894649		CRC_vs_HC
hsa-miR-6728-5p	0.0281076	-0.0278558	0.401668	-0.0693504	0.944711		CRC_vs_HC
hsa-miR-6729-3p	0.0521912	-0.034844	0.402632	-0.0865405	0.931037		CRC_vs_HC
hsa-miR-6729-5p	0.0216081	-0.0426444	0.401658	-0.106171	0.915447		CRC_vs_HC
hsa-miR-6730-3p	0.0159089	-0.0817776	0.401657	-0.2036	0.838666		CRC_vs_HC
hsa-miR-6730-5p	0.0515606	-0.0219626	0.402336	-0.0545876	0.956467		CRC_vs_HC
hsa-miR-6731-3p	0.0174823	-0.0817461	0.401657	-0.203522	0.838727		CRC_vs_HC
hsa-miR-6732-3p	0.121078	-0.0104178	0.62322	-0.016716	0.986663		CRC_vs_HC
hsa-miR-6732-5p	0.02827	-0.0278861	0.401668	-0.0694258	0.944651		CRC_vs_HC
hsa-miR-6733-3p	0.0424842	-0.0370742	0.401686	-0.0922966	0.926462		CRC_vs_HC
hsa-miR-6733-5p	0.363914	-0.818146	0.499152	-1.63907	0.101198	0.222226	CRC_vs_HC
hsa-miR-6734-3p	0.0194287	-0.0911028	0.401665	-0.226813	0.820569		CRC_vs_HC
hsa-miR-6734-5p	0.571282	-0.483655	0.476124	-1.01582	0.309717	0.486288	CRC_vs_HC
hsa-miR-6735-3p	0.0636541	-0.0504841	0.411781	-0.122599	0.902425		CRC_vs_HC
hsa-miR-6735-5p	0.374821	0.208298	0.512154	0.40671	0.684221	0.811576	CRC_vs_HC
hsa-miR-6737-3p	0.155734	-0.162827	0.625448	-0.260337	0.794604		CRC_vs_HC
hsa-miR-6738-3p	0.0974653	-0.0510753	0.401676	-0.127156	0.898817		CRC_vs_HC
hsa-miR-6739-3p	0.034798	-0.0426267	0.401658	-0.106127	0.915482		CRC_vs_HC
hsa-miR-6739-5p	0.0134418	0	0.40165	0	1		CRC_vs_HC
hsa-miR-6740-3p	0.00999818	-0.0710834	0.40165	-0.176978	0.859525		CRC_vs_HC
hsa-miR-6740-5p	0.11806	-0.017447	0.433218	-0.0402732	0.967875		CRC_vs_HC
hsa-miR-6741-3p	0.540876	-0.168264	0.506913	-0.331938	0.739936	0.841818	CRC_vs_HC
hsa-miR-6741-5p	0.0231768	-0.0690446	0.401656	-0.1719	0.863516		CRC_vs_HC
hsa-miR-6742-3p	0.172432	-0.12097	0.625621	-0.19336	0.846677		CRC_vs_HC
hsa-miR-6742-5p	0.0152109	-0.0297299	0.40166	-0.0740175	0.940996		CRC_vs_HC
hsa-miR-6743-3p	0.0643202	-0.0835371	0.464671	-0.179777	0.857328		CRC_vs_HC
hsa-miR-6744-3p	0.0830506	0.0302624	0.401709	0.0753342	0.939949		CRC_vs_HC
hsa-miR-6744-5p	1.11713	1.25244	0.482962	2.59326	0.0095072	0.0344709	CRC_vs_HC
hsa-miR-6746-3p	0.00488786	-0.0704602	0.40165	-0.175427	0.860744		CRC_vs_HC
hsa-miR-6747-3p	0.330171	-0.317074	0.595586	-0.532372	0.594468		CRC_vs_HC
hsa-miR-6748-3p	0.0318761	-0.0259455	0.401676	-0.0645931	0.948498		CRC_vs_HC
hsa-miR-6749-3p	0.0397336	0.016084	0.401691	0.0400408	0.968061		CRC_vs_HC
hsa-miR-675-3p	8.7675	4.6723	0.616211	7.5823	3.39479e-14	3.30992e-12	CRC_vs_HC
hsa-miR-675-5p	2.89984	2.55143	0.603442	4.22812	2.35652e-05	0.000203328	CRC_vs_HC
hsa-miR-6750-3p	0.0134633	-0.0817421	0.401657	-0.203512	0.838735		CRC_vs_HC
hsa-miR-6750-5p	0.0671618	-0.064595	0.401674	-0.160815	0.87224		CRC_vs_HC
hsa-miR-6751-3p	0.0448391	0	0.401664	0	1		CRC_vs_HC
hsa-miR-6751-5p	0.0618676	-0.12778	0.575804	-0.221915	0.82438		CRC_vs_HC
hsa-miR-6752-5p	0.0058857	-0.0708985	0.401651	-0.176518	0.859887		CRC_vs_HC
hsa-miR-6753-3p	0.119382	0.183003	0.622678	0.293897	0.768837		CRC_vs_HC
hsa-miR-6753-5p	0.00500296	-0.0449287	0.40165	-0.11186	0.910934		CRC_vs_HC
hsa-miR-6754-3p	0.0592096	-0.0319456	0.406291	-0.0786274	0.937329		CRC_vs_HC
hsa-miR-6754-5p	0.014462	-0.0554923	0.401659	-0.138158	0.890116		CRC_vs_HC
hsa-miR-6755-3p	0.00737909	0	0.40165	0	1		CRC_vs_HC
hsa-miR-6755-5p	0.184268	-0.454246	0.592139	-0.767127	0.443006		CRC_vs_HC
hsa-miR-6756-5p	0.00822512	-0.0711642	0.40165	-0.177179	0.859367		CRC_vs_HC
hsa-miR-6757-3p	0.0537615	-0.0665551	0.458286	-0.145226	0.884532		CRC_vs_HC
hsa-miR-6757-5p	0.0157968	-0.029101	0.40166	-0.0724517	0.942242		CRC_vs_HC
hsa-miR-6758-3p	0.00500296	-0.0449287	0.40165	-0.11186	0.910934		CRC_vs_HC
hsa-miR-6758-5p	0.00842949	-0.0448596	0.40165	-0.111688	0.911071		CRC_vs_HC
hsa-miR-6759-5p	0.0113184	-0.0296843	0.40166	-0.0739041	0.941087		CRC_vs_HC
hsa-miR-676-3p	1.27287	-0.221013	0.391009	-0.565239	0.571911	0.722297	CRC_vs_HC
hsa-miR-676-5p	0.419031	-0.5889	0.551804	-1.06723	0.285869	0.45918	CRC_vs_HC
hsa-miR-6761-3p	0.238137	-0.474249	0.58286	-0.813659	0.415841		CRC_vs_HC
hsa-miR-6761-5p	0.731868	0.470533	0.410693	1.14571	0.251917	0.420581	CRC_vs_HC
hsa-miR-6762-3p	0.350796	0.498969	0.625802	0.797327	0.425261	0.5898	CRC_vs_HC
hsa-miR-6762-5p	0.0297793	-0.0555012	0.401659	-0.13818	0.890098		CRC_vs_HC
hsa-miR-6763-5p	0.121232	0.195355	0.616578	0.316837	0.751367		CRC_vs_HC
hsa-miR-6764-3p	0.433198	0.134239	0.508229	0.26413	0.79168	0.872189	CRC_vs_HC
hsa-miR-6764-5p	0.129203	-0.205396	0.605764	-0.33907	0.734557		CRC_vs_HC
hsa-miR-6766-3p	0.0906657	-0.031673	0.477392	-0.0663459	0.947102		CRC_vs_HC
hsa-miR-6767-3p	0.00896743	-0.0709837	0.401651	-0.17673	0.859721		CRC_vs_HC
hsa-miR-6767-5p	0.0260487	-0.0528875	0.401677	-0.131667	0.895248		CRC_vs_HC
hsa-miR-6768-5p	0.0222807	-0.0398375	0.401669	-0.09918	0.920995		CRC_vs_HC
hsa-miR-6769a-5p	0.00500296	-0.0449287	0.40165	-0.11186	0.910934		CRC_vs_HC
hsa-miR-6769b-3p	0.484221	-0.246689	0.501738	-0.49167	0.622952	0.765925	CRC_vs_HC
hsa-miR-6769b-5p	0.0380337	0	0.40165	0	1		CRC_vs_HC
hsa-miR-6770-3p	1.40215	-0.0194006	0.591826	-0.032781	0.973849	0.987009	CRC_vs_HC
hsa-miR-6770-5p	0.492411	0.503277	0.625406	0.80472	0.420981	0.587206	CRC_vs_HC
hsa-miR-6771-3p	0.00643283	-0.0709555	0.401651	-0.17666	0.859776		CRC_vs_HC
hsa-miR-6772-3p	0.0972549	-0.0510008	0.520172	-0.0980461	0.921896		CRC_vs_HC
hsa-miR-6773-5p	0.0213906	-0.0818042	0.401657	-0.203667	0.838614		CRC_vs_HC
hsa-miR-6774-3p	0.28084	-0.700499	0.571267	-1.22622	0.220116		CRC_vs_HC
hsa-miR-6774-5p	0.22782	-0.605035	0.606345	-0.997839	0.318357		CRC_vs_HC
hsa-miR-6775-3p	0.019991	-0.0554435	0.401659	-0.138036	0.890212		CRC_vs_HC
hsa-miR-6776-3p	0.0693852	-0.058012	0.511764	-0.113357	0.909748		CRC_vs_HC
hsa-miR-6777-3p	0.0606255	-0.0381553	0.507604	-0.0751673	0.940082		CRC_vs_HC
hsa-miR-6777-5p	0.0434847	-0.0376096	0.401678	-0.0936313	0.925402		CRC_vs_HC
hsa-miR-6778-5p	0.0251767	-0.0691466	0.401656	-0.172154	0.863317		CRC_vs_HC
hsa-miR-6779-3p	0.030139	-0.0397976	0.401669	-0.0990806	0.921074		CRC_vs_HC
hsa-miR-6779-5p	0.087286	-0.0714669	0.475961	-0.150153	0.880644		CRC_vs_HC
hsa-miR-6780a-5p	0.0885326	-0.107148	0.580578	-0.184555	0.853578		CRC_vs_HC
hsa-miR-6780b-3p	0.0128816	-0.0688272	0.401656	-0.171358	0.863942		CRC_vs_HC
hsa-miR-6780b-5p	0.0442365	0	0.40165	0	1		CRC_vs_HC
hsa-miR-6781-3p	0.0512787	-0.00703153	0.456473	-0.015404	0.98771		CRC_vs_HC
hsa-miR-6781-5p	0.127355	-0.0108263	0.401687	-0.0269521	0.978498		CRC_vs_HC
hsa-miR-6782-3p	0.0293209	-0.0371664	0.401678	-0.0925279	0.926279		CRC_vs_HC
hsa-miR-6783-3p	0.0700595	-0.0639297	0.401677	-0.159157	0.873545		CRC_vs_HC
hsa-miR-6783-5p	0.162754	0.0305441	0.625536	0.0488286	0.961056		CRC_vs_HC
hsa-miR-6784-3p	0.126707	-0.20658	0.625513	-0.330257	0.741206		CRC_vs_HC
hsa-miR-6785-5p	0.0140465	0	0.40165	0	1		CRC_vs_HC
hsa-miR-6786-3p	0.47653	-0.659245	0.51006	-1.29249	0.196189	0.35323	CRC_vs_HC
hsa-miR-6786-5p	0.00788493	-0.0709837	0.401651	-0.17673	0.859721		CRC_vs_HC
hsa-miR-6787-3p	0.0598287	-0.0833333	0.4616	-0.180531	0.856735		CRC_vs_HC
hsa-miR-6787-5p	0.00500296	-0.0449287	0.40165	-0.11186	0.910934		CRC_vs_HC
hsa-miR-6788-3p	0.0415503	-0.053248	0.401667	-0.132567	0.894535		CRC_vs_HC
hsa-miR-6788-5p	0.0227334	-0.0816977	0.401657	-0.203402	0.838821		CRC_vs_HC
hsa-miR-6789-3p	0.00488786	-0.0704602	0.40165	-0.175427	0.860744		CRC_vs_HC
hsa-miR-6789-5p	0.0120915	-0.0292163	0.40166	-0.0727389	0.942014		CRC_vs_HC
hsa-miR-6791-3p	0.0181816	-0.0430993	0.401658	-0.107304	0.914548		CRC_vs_HC
hsa-miR-6792-3p	0.00709469	-0.0710739	0.40165	-0.176955	0.859544		CRC_vs_HC
hsa-miR-6792-5p	0.0134248	-0.0426355	0.401658	-0.106149	0.915464		CRC_vs_HC
hsa-miR-6793-3p	0.140705	0.0221654	0.608364	0.0364345	0.970936		CRC_vs_HC
hsa-miR-6793-5p	0.162726	-0.173333	0.592391	-0.2926	0.769828		CRC_vs_HC
hsa-miR-6794-3p	0.00500296	-0.0449287	0.40165	-0.11186	0.910934		CRC_vs_HC
hsa-miR-6795-5p	0.0193057	-0.0290832	0.40166	-0.0724075	0.942278		CRC_vs_HC
hsa-miR-6796-5p	0.00709469	-0.0710739	0.40165	-0.176955	0.859544		CRC_vs_HC
hsa-miR-6797-3p	0.0812895	0.0376339	0.579463	0.0649462	0.948217		CRC_vs_HC
hsa-miR-6797-5p	0.00607204	-0.0710312	0.401651	-0.176848	0.859628		CRC_vs_HC
hsa-miR-6798-3p	0.0967726	-0.0725565	0.479704	-0.151253	0.879776		CRC_vs_HC
hsa-miR-6799-3p	0.0432114	-0.0380323	0.401675	-0.0946842	0.924566		CRC_vs_HC
hsa-miR-6800-3p	0.0749323	-0.10472	0.514116	-0.203689	0.838596		CRC_vs_HC
hsa-miR-6800-5p	0.00792809	-0.0448278	0.40165	-0.111609	0.911133		CRC_vs_HC
hsa-miR-6801-3p	0.0198746	-0.0688853	0.401657	-0.171503	0.863828		CRC_vs_HC
hsa-miR-6801-5p	0.0139307	-0.0554524	0.401659	-0.138058	0.890194		CRC_vs_HC
hsa-miR-6802-3p	0.290752	-0.402764	0.540356	-0.745367	0.45605		CRC_vs_HC
hsa-miR-6802-5p	0.0477073	-0.0219479	0.401689	-0.0546391	0.956426		CRC_vs_HC
hsa-miR-6803-3p	0.430731	-0.76611	0.56296	-1.36086	0.173558	0.323555	CRC_vs_HC
hsa-miR-6804-3p	0.0443332	-0.0764957	0.401677	-0.190441	0.848964		CRC_vs_HC
hsa-miR-6804-5p	0.0248787	-0.0529012	0.401666	-0.131705	0.895218		CRC_vs_HC
hsa-miR-6805-3p	0.00550251	-0.0709362	0.401651	-0.176612	0.859813		CRC_vs_HC
hsa-miR-6805-5p	0.0180028	-0.0145119	0.40167	-0.0361288	0.97118		CRC_vs_HC
hsa-miR-6806-3p	0.105999	-0.157226	0.603402	-0.260565	0.794428		CRC_vs_HC
hsa-miR-6806-5p	0.00631545	-0.0448808	0.40165	-0.111741	0.911029		CRC_vs_HC
hsa-miR-6807-3p	0.0249824	-0.0397843	0.401669	-0.0990474	0.921101		CRC_vs_HC
hsa-miR-6809-3p	0.00604576	-0.0449432	0.40165	-0.111897	0.910905		CRC_vs_HC
hsa-miR-6809-5p	0.0529308	-0.00879678	0.456466	-0.0192715	0.984625		CRC_vs_HC
hsa-miR-6810-3p	0.443286	-0.425555	0.557979	-0.762671	0.445659	0.610391	CRC_vs_HC
hsa-miR-6810-5p	0.0508104	-0.0481527	0.401702	-0.119872	0.904585		CRC_vs_HC
hsa-miR-6811-5p	0.293912	0.116128	0.579201	0.200497	0.841092		CRC_vs_HC
hsa-miR-6812-3p	0.131161	-0.0448895	0.441428	-0.101692	0.919001		CRC_vs_HC
hsa-miR-6812-5p	0.0421125	0.015546	0.401698	0.0387006	0.969129		CRC_vs_HC
hsa-miR-6813-5p	0.039168	-0.00833181	0.401691	-0.0207418	0.983452		CRC_vs_HC
hsa-miR-6814-3p	0.0258118	-0.0144766	0.40167	-0.036041	0.97125		CRC_vs_HC
hsa-miR-6814-5p	0.0570708	-0.0710692	0.40165	-0.176943	0.859553		CRC_vs_HC
hsa-miR-6815-3p	0.00500296	-0.0449287	0.40165	-0.11186	0.910934		CRC_vs_HC
hsa-miR-6815-5p	0.17177	-0.0314761	0.624373	-0.0504124	0.959794		CRC_vs_HC
hsa-miR-6817-3p	0.0307685	-0.0278357	0.401668	-0.0693003	0.944751		CRC_vs_HC
hsa-miR-6818-3p	0.128176	-0.101169	0.606169	-0.166899	0.867449		CRC_vs_HC
hsa-miR-6818-5p	0.320631	0.623033	0.58505	1.06492	0.28691		CRC_vs_HC
hsa-miR-6819-3p	0.0467172	-0.0575312	0.452067	-0.127263	0.898733		CRC_vs_HC
hsa-miR-6820-3p	0.147292	-0.149255	0.589288	-0.25328	0.800052		CRC_vs_HC
hsa-miR-6820-5p	0.313385	0.0723215	0.54815	0.131938	0.895034		CRC_vs_HC
hsa-miR-6821-3p	0.00500296	-0.0449287	0.40165	-0.11186	0.910934		CRC_vs_HC
hsa-miR-6821-5p	0.0253811	-0.042671	0.401658	-0.106237	0.915394		CRC_vs_HC
hsa-miR-6822-3p	0.0236868	-0.0817376	0.401657	-0.203501	0.838743		CRC_vs_HC
hsa-miR-6822-5p	0.0505333	-0.046115	0.456116	-0.101103	0.919468		CRC_vs_HC
hsa-miR-6823-5p	0.0290025	-0.0412944	0.401666	-0.102808	0.918115		CRC_vs_HC
hsa-miR-6824-3p	0.0801049	-0.0651224	0.516412	-0.126106	0.899648		CRC_vs_HC
hsa-miR-6824-5p	0.0291972	-0.0923488	0.401666	-0.229914	0.818158		CRC_vs_HC
hsa-miR-6825-5p	0.0532891	-0.0754646	0.403723	-0.186921	0.851722		CRC_vs_HC
hsa-miR-6826-3p	0.0145317	-0.05555	0.401658	-0.138302	0.890002		CRC_vs_HC
hsa-miR-6826-5p	0.0260629	-0.0539455	0.401666	-0.134304	0.893162		CRC_vs_HC
hsa-miR-6827-3p	0.0121441	-0.0817771	0.401657	-0.2036	0.838666		CRC_vs_HC
hsa-miR-6827-5p	0.00736733	-0.0448914	0.40165	-0.111768	0.911008		CRC_vs_HC
hsa-miR-6830-3p	0.011725	-0.0449383	0.40165	-0.111884	0.910915		CRC_vs_HC
hsa-miR-6832-5p	0.0161874	-0.0426133	0.401658	-0.106094	0.915508		CRC_vs_HC
hsa-miR-6833-3p	0.0251611	-0.0398908	0.401669	-0.0993125	0.92089		CRC_vs_HC
hsa-miR-6833-5p	0.0259113	-0.039842	0.401669	-0.099191	0.920987		CRC_vs_HC
hsa-miR-6834-5p	0.00865509	-0.0710692	0.40165	-0.176943	0.859553		CRC_vs_HC
hsa-miR-6836-5p	0.0828195	-0.125924	0.553389	-0.227551	0.819996		CRC_vs_HC
hsa-miR-6837-3p	0.813588	-0.450838	0.435876	-1.03433	0.300984	0.477947	CRC_vs_HC
hsa-miR-6837-5p	0.0785574	-0.16524	0.551048	-0.299865	0.76428		CRC_vs_HC
hsa-miR-6838-3p	0.0163083	-0.029061	0.40166	-0.0723522	0.942322		CRC_vs_HC
hsa-miR-6838-5p	0.187471	-0.439695	0.583958	-0.752956	0.451476		CRC_vs_HC
hsa-miR-6839-5p	0.153869	-0.41169	0.621983	-0.6619	0.508036		CRC_vs_HC
hsa-miR-6840-3p	0.0518681	0.000206004	0.401695	0.000512838	0.999591		CRC_vs_HC
hsa-miR-6840-5p	0.245953	0.297662	0.599536	0.496487	0.619551		CRC_vs_HC
hsa-miR-6842-3p	4.92729	0.0316325	0.238366	0.132706	0.894426	0.934707	CRC_vs_HC
hsa-miR-6842-5p	0.143276	-0.196997	0.623288	-0.316061	0.751956		CRC_vs_HC
hsa-miR-6845-3p	0.0117714	-0.0815207	0.401658	-0.202961	0.839166		CRC_vs_HC
hsa-miR-6845-5p	0.063143	-0.15181	0.509245	-0.298109	0.76562		CRC_vs_HC
hsa-miR-6846-5p	0.00500296	-0.0449287	0.40165	-0.11186	0.910934		CRC_vs_HC
hsa-miR-6847-3p	0.00631545	-0.0448808	0.40165	-0.111741	0.911029		CRC_vs_HC
hsa-miR-6847-5p	0.340059	0.479233	0.549806	0.871639	0.383405	0.554629	CRC_vs_HC
hsa-miR-6848-3p	0.0249891	-0.0532302	0.401667	-0.132523	0.89457		CRC_vs_HC
hsa-miR-6848-5p	0.0298925	-0.0541728	0.401666	-0.13487	0.892715		CRC_vs_HC
hsa-miR-6849-3p	0.0411626	-0.0640491	0.401676	-0.159454	0.873311		CRC_vs_HC
hsa-miR-6850-3p	0.0721048	0.092114	0.401785	0.229262	0.818665		CRC_vs_HC
hsa-miR-6850-5p	0.0569798	0.00865861	0.401724	0.0215536	0.982804		CRC_vs_HC
hsa-miR-6851-3p	0.0069541	-0.0448968	0.40165	-0.111781	0.910997		CRC_vs_HC
hsa-miR-6851-5p	0.0435133	-0.0646219	0.401674	-0.160882	0.872187		CRC_vs_HC
hsa-miR-6852-3p	0.0156697	-0.0710502	0.40165	-0.176896	0.85959		CRC_vs_HC
hsa-miR-6852-5p	1.70352	0.766071	0.319166	2.40023	0.0163848	0.0534288	CRC_vs_HC
hsa-miR-6853-3p	0.0335109	-0.0480911	0.401688	-0.119722	0.904703		CRC_vs_HC
hsa-miR-6853-5p	0.0178029	0	0.40165	0	1		CRC_vs_HC
hsa-miR-6854-5p	0.345671	0.196952	0.531885	0.37029	0.711166	0.82842	CRC_vs_HC
hsa-miR-6855-3p	0.0672133	-0.133448	0.547938	-0.243546	0.807583		CRC_vs_HC
hsa-miR-6855-5p	0.313998	-0.161974	0.578822	-0.279834	0.779605		CRC_vs_HC
hsa-miR-6856-3p	0.0058857	-0.0708985	0.401651	-0.176518	0.859887		CRC_vs_HC
hsa-miR-6857-3p	0.00506006	-0.0706044	0.401651	-0.175785	0.860463		CRC_vs_HC
hsa-miR-6858-3p	0.028068	-0.0133439	0.401671	-0.0332211	0.973498		CRC_vs_HC
hsa-miR-6858-5p	0.126176	0.0500535	0.615182	0.0813636	0.935153		CRC_vs_HC
hsa-miR-6859-3p	0.298129	0.0438268	0.493027	0.0888935	0.929167		CRC_vs_HC
hsa-miR-6859-5p	3.44305	0.283958	0.484037	0.586646	0.557442	0.715139	CRC_vs_HC
hsa-miR-6861-5p	0.0214275	-0.0426488	0.401658	-0.106182	0.915438		CRC_vs_HC
hsa-miR-6862-3p	0.121766	0.0858253	0.480672	0.178553	0.858289		CRC_vs_HC
hsa-miR-6862-5p	0.205108	-0.0105487	0.562568	-0.0187509	0.98504		CRC_vs_HC
hsa-miR-6864-5p	0.0698693	-0.0667515	0.401665	-0.166187	0.86801		CRC_vs_HC
hsa-miR-6865-3p	0.0440559	-0.061166	0.401694	-0.15227	0.878974		CRC_vs_HC
hsa-miR-6865-5p	0.0555267	0.0162901	0.405739	0.0401491	0.967974		CRC_vs_HC
hsa-miR-6866-3p	0.0249921	0	0.401664	0	1		CRC_vs_HC
hsa-miR-6866-5p	1.56782	0.0923367	0.345764	0.267051	0.78943	0.872189	CRC_vs_HC
hsa-miR-6867-5p	0.090391	-0.0540836	0.477309	-0.113309	0.909785		CRC_vs_HC
hsa-miR-6868-3p	0.54437	-0.295553	0.511122	-0.578243	0.5631	0.718616	CRC_vs_HC
hsa-miR-6869-5p	0.0204793	-0.0689252	0.401657	-0.171602	0.86375		CRC_vs_HC
hsa-miR-6870-3p	0.0595427	-0.0690934	0.401656	-0.172021	0.863421		CRC_vs_HC
hsa-miR-6871-3p	0.0261471	-0.0133262	0.401671	-0.0331769	0.973534		CRC_vs_HC
hsa-miR-6871-5p	0.0602629	-0.0549661	0.507593	-0.108288	0.913767		CRC_vs_HC
hsa-miR-6872-5p	0.0236185	-0.0426799	0.401658	-0.106259	0.915377		CRC_vs_HC
hsa-miR-6873-3p	0.217875	-0.288138	0.623962	-0.461788	0.644233		CRC_vs_HC
hsa-miR-6873-5p	0.00999284	-0.0448225	0.40165	-0.111596	0.911144		CRC_vs_HC
hsa-miR-6874-3p	0.0986264	-0.0903623	0.583593	-0.154838	0.876949		CRC_vs_HC
hsa-miR-6874-5p	0.0147449	-0.0290921	0.40166	-0.0724296	0.94226		CRC_vs_HC
hsa-miR-6875-3p	0.0275957	-0.0593113	0.401686	-0.147656	0.882614		CRC_vs_HC
hsa-miR-6875-5p	0.119001	-0.0577297	0.5263	-0.10969	0.912656		CRC_vs_HC
hsa-miR-6876-3p	0.00500296	-0.0449287	0.40165	-0.11186	0.910934		CRC_vs_HC
hsa-miR-6876-5p	0.0852835	-0.0636902	0.401676	-0.158561	0.874015		CRC_vs_HC
hsa-miR-6877-3p	0.0128657	-0.0816272	0.401658	-0.203226	0.838959		CRC_vs_HC
hsa-miR-6877-5p	0.19831	0.326447	0.59663	0.547152	0.584274		CRC_vs_HC
hsa-miR-6878-5p	0.0148999	-0.0291187	0.40166	-0.0724959	0.942207		CRC_vs_HC
hsa-miR-6879-3p	0.0182508	-0.065848	0.401668	-0.163936	0.869781		CRC_vs_HC
hsa-miR-6879-5p	0.0102079	-0.0449283	0.40165	-0.111859	0.910935		CRC_vs_HC
hsa-miR-6880-5p	0.00959739	-0.0710454	0.401651	-0.176884	0.8596		CRC_vs_HC
hsa-miR-6881-3p	0.0148217	0	0.401656	0	1		CRC_vs_HC
hsa-miR-6881-5p	0.00842949	-0.0448596	0.40165	-0.111688	0.911071		CRC_vs_HC
hsa-miR-6882-3p	0.0919117	-0.185784	0.520163	-0.357165	0.720968		CRC_vs_HC
hsa-miR-6882-5p	0.863115	-0.281335	0.441368	-0.637416	0.523854	0.684662	CRC_vs_HC
hsa-miR-6883-3p	0.0718055	-0.039731	0.401669	-0.0989149	0.921206		CRC_vs_HC
hsa-miR-6884-3p	0.0790357	-0.063922	0.401677	-0.159138	0.87356		CRC_vs_HC
hsa-miR-6884-5p	0.128134	-0.174303	0.588009	-0.296429	0.766902		CRC_vs_HC
hsa-miR-6885-3p	0.0510334	-0.0878096	0.40192	-0.218476	0.827059		CRC_vs_HC
hsa-miR-6886-3p	0.0226863	-0.0402447	0.401667	-0.100194	0.92019		CRC_vs_HC
hsa-miR-6886-5p	0.215017	0.391441	0.561831	0.696725	0.485975		CRC_vs_HC
hsa-miR-6887-3p	0.0223561	-0.0553503	0.401659	-0.137804	0.890395		CRC_vs_HC
hsa-miR-6887-5p	0.368521	-0.470275	0.595475	-0.789747	0.429676	0.593391	CRC_vs_HC
hsa-miR-6888-3p	0.0335793	0	0.401656	0	1		CRC_vs_HC
hsa-miR-6888-5p	0.012888	-0.0711499	0.40165	-0.177144	0.859395		CRC_vs_HC
hsa-miR-6889-3p	0.0576783	0	0.401656	0	1		CRC_vs_HC
hsa-miR-6889-5p	0.0210337	-0.0426444	0.401658	-0.106171	0.915447		CRC_vs_HC
hsa-miR-6890-5p	0.0622728	-0.0393439	0.401674	-0.0979499	0.921972		CRC_vs_HC
hsa-miR-6891-3p	0.106273	-0.0689248	0.401656	-0.171601	0.863751		CRC_vs_HC
hsa-miR-6891-5p	0.0286632	-0.0240283	0.40168	-0.0598195	0.952299		CRC_vs_HC
hsa-miR-6892-5p	0.106319	0.178064	0.585042	0.304362	0.760852		CRC_vs_HC
hsa-miR-6894-3p	0.127771	-0.244711	0.560476	-0.436614	0.662392		CRC_vs_HC
hsa-miR-6894-5p	0.143575	-0.114228	0.492289	-0.232035	0.816511		CRC_vs_HC
hsa-miR-6895-3p	0.0581007	-0.0540869	0.401666	-0.134656	0.892884		CRC_vs_HC
hsa-miR-6895-5p	0.0439355	-0.0106944	0.401697	-0.0266232	0.97876		CRC_vs_HC
hsa-miR-7-1-3p	48.0702	-0.313486	0.127712	-2.45463	0.0141029	0.0474148	CRC_vs_HC
hsa-miR-7-2-3p	0.264341	0.00667259	0.585622	0.011394	0.990909		CRC_vs_HC
hsa-miR-7-5p	476.647	0.892636	0.259367	3.4416	0.000578286	0.00314988	CRC_vs_HC
hsa-miR-708-3p	29.9481	1.49737	0.260861	5.74012	9.46108e-09	2.28329e-07	CRC_vs_HC
hsa-miR-708-5p	25.5833	1.49406	0.293246	5.09491	3.48912e-07	5.86533e-06	CRC_vs_HC
hsa-miR-7106-5p	0.00500296	-0.0449287	0.40165	-0.11186	0.910934		CRC_vs_HC
hsa-miR-7107-3p	0.012888	-0.0711499	0.40165	-0.177144	0.859395		CRC_vs_HC
hsa-miR-7108-5p	0.0121941	-0.0449383	0.40165	-0.111884	0.910915		CRC_vs_HC
hsa-miR-7109-3p	0.0147464	-0.0425912	0.401658	-0.106038	0.915552		CRC_vs_HC
hsa-miR-7110-3p	0.158817	0.0627814	0.625352	0.100394	0.920032		CRC_vs_HC
hsa-miR-7111-3p	0.0420969	-0.0505525	0.401678	-0.125853	0.899848		CRC_vs_HC
hsa-miR-7112-3p	0.0331724	0.000373054	0.401697	0.000928696	0.999259		CRC_vs_HC
hsa-miR-7112-5p	0.00736733	-0.0448914	0.40165	-0.111768	0.911008		CRC_vs_HC
hsa-miR-7113-5p	0.0584296	-0.0509521	0.401676	-0.126849	0.89906		CRC_vs_HC
hsa-miR-7114-3p	0.12715	-0.0292788	0.604754	-0.0484144	0.961386		CRC_vs_HC
hsa-miR-7114-5p	0.0952742	-0.048918	0.580014	-0.0843395	0.932787		CRC_vs_HC
hsa-miR-7151-3p	0.0400094	-0.0101574	0.40169	-0.0252867	0.979826		CRC_vs_HC
hsa-miR-7151-5p	0.0235866	-0.0492893	0.401678	-0.122709	0.902338		CRC_vs_HC
hsa-miR-7152-5p	0.00794583	-0.0448755	0.40165	-0.111728	0.911039		CRC_vs_HC
hsa-miR-7155-3p	0.761214	-0.148412	0.487052	-0.304715	0.760583	0.855327	CRC_vs_HC
hsa-miR-7155-5p	0.0571245	-0.0690535	0.401656	-0.171922	0.863499		CRC_vs_HC
hsa-miR-7156-5p	0.0241161	-0.0134105	0.401671	-0.0333868	0.973366		CRC_vs_HC
hsa-miR-7161-3p	0.0102079	-0.0449283	0.40165	-0.111859	0.910935		CRC_vs_HC
hsa-miR-744-3p	11.4498	-0.0356522	0.1633	-0.218324	0.827177	0.896108	CRC_vs_HC
hsa-miR-744-5p	228.643	-0.0690195	0.210486	-0.327905	0.742983	0.842336	CRC_vs_HC
hsa-miR-758-3p	10.3162	0.999265	0.190775	5.23791	1.62402e-07	2.93226e-06	CRC_vs_HC
hsa-miR-758-5p	0.331616	0.370307	0.557921	0.663726	0.506866		CRC_vs_HC
hsa-miR-760	1.06045	1.04775	0.435022	2.40849	0.0160186	0.0524447	CRC_vs_HC
hsa-miR-762	0.0182453	-0.0554169	0.401659	-0.13797	0.890264		CRC_vs_HC
hsa-miR-7641	39.5858	-0.174182	0.491232	-0.354581	0.722903	0.83557	CRC_vs_HC
hsa-miR-765	0.281168	0.122294	0.622042	0.196602	0.844139		CRC_vs_HC
hsa-miR-766-3p	10.5716	0.322509	0.219357	1.47025	0.141494	0.281545	CRC_vs_HC
hsa-miR-766-5p	0.0906103	-0.369749	0.58123	-0.63615	0.524679		CRC_vs_HC
hsa-miR-767-3p	0.110065	0.157284	0.401925	0.391328	0.695555		CRC_vs_HC
hsa-miR-767-5p	6.35885	2.39347	0.552934	4.32867	1.50011e-05	0.000137981	CRC_vs_HC
hsa-miR-769-3p	6.79428	0.920775	0.225343	4.08609	4.38696e-05	0.000344942	CRC_vs_HC
hsa-miR-769-5p	678.662	0.0419334	0.139237	0.301165	0.763288	0.85738	CRC_vs_HC
hsa-miR-770-5p	0.55115	-0.422431	0.494625	-0.854043	0.393081	0.562782	CRC_vs_HC
hsa-miR-7702	0.13995	-0.204613	0.618749	-0.330688	0.74088		CRC_vs_HC
hsa-miR-7703	0.990051	0.655389	0.40388	1.62273	0.104647	0.226232	CRC_vs_HC
hsa-miR-7704	8.39167	0.866026	0.392767	2.20494	0.0274586	0.0826299	CRC_vs_HC
hsa-miR-7705	24.5346	0.638044	0.218116	2.92525	0.00344182	0.014654	CRC_vs_HC
hsa-miR-7706	48.821	0.221454	0.168891	1.31122	0.189782	0.346513	CRC_vs_HC
hsa-miR-7843-3p	0.0710853	-0.0661314	0.401667	-0.164642	0.869226		CRC_vs_HC
hsa-miR-7844-5p	0.0239056	-0.0711167	0.40165	-0.177061	0.85946		CRC_vs_HC
hsa-miR-7845-5p	0.087365	-0.0845064	0.518893	-0.162859	0.870629		CRC_vs_HC
hsa-miR-7846-3p	0.182506	0.228088	0.625646	0.364564	0.715437		CRC_vs_HC
hsa-miR-7847-3p	0.0440187	-0.0111239	0.401679	-0.0276936	0.977907		CRC_vs_HC
hsa-miR-7848-3p	0.150735	-0.0946876	0.53234	-0.177871	0.858825		CRC_vs_HC
hsa-miR-7849-3p	0.0298865	-0.0554346	0.401659	-0.138014	0.890229		CRC_vs_HC
hsa-miR-7850-5p	0.00947611	-0.0711119	0.40165	-0.177049	0.85947		CRC_vs_HC
hsa-miR-7851-3p	0.229005	-0.429031	0.618884	-0.693233	0.488163		CRC_vs_HC
hsa-miR-7853-5p	0.01326	-0.0447853	0.40165	-0.111503	0.911217		CRC_vs_HC
hsa-miR-7854-3p	0.400873	-0.118833	0.502504	-0.236483	0.813058	0.887717	CRC_vs_HC
hsa-miR-7856-5p	0.0179349	-0.0816884	0.401657	-0.203379	0.838839		CRC_vs_HC
hsa-miR-7973	0.072851	-0.105777	0.469258	-0.225413	0.821658		CRC_vs_HC
hsa-miR-7974	26.531	1.6312	0.351707	4.63796	3.51862e-06	4.23538e-05	CRC_vs_HC
hsa-miR-7976	1.46514	-0.105544	0.341241	-0.309296	0.757096	0.854362	CRC_vs_HC
hsa-miR-7977	24.1808	-0.641983	0.189623	-3.38558	0.000710286	0.00374265	CRC_vs_HC
hsa-miR-7978	0.0158027	-0.0819945	0.401657	-0.204141	0.838243		CRC_vs_HC
hsa-miR-802	0.0326332	-0.0667737	0.401665	-0.166242	0.867966		CRC_vs_HC
hsa-miR-8061	0.00488786	-0.0704602	0.40165	-0.175427	0.860744		CRC_vs_HC
hsa-miR-8072	0.0697759	-0.0760593	0.401674	-0.189356	0.849814		CRC_vs_HC
hsa-miR-8075	0.00999284	-0.0448225	0.40165	-0.111596	0.911144		CRC_vs_HC
hsa-miR-8079	0.0358443	0	0.40165	0	1		CRC_vs_HC
hsa-miR-8485	0.273509	-0.835001	0.604128	-1.38216	0.166923		CRC_vs_HC
hsa-miR-873-3p	1.11436	0.690484	0.446186	1.54753	0.121736	0.250936	CRC_vs_HC
hsa-miR-873-5p	4.71789	1.10432	0.349991	3.15527	0.00160347	0.00737446	CRC_vs_HC
hsa-miR-874-3p	70.6399	0.555195	0.204344	2.71696	0.00658848	0.0255927	CRC_vs_HC
hsa-miR-874-5p	15.8274	0.4611	0.207937	2.2175	0.0265891	0.0808336	CRC_vs_HC
hsa-miR-875-3p	0.0202141	-0.0290433	0.40166	-0.0723081	0.942357		CRC_vs_HC
hsa-miR-875-5p	0.067584	0.0937088	0.401787	0.23323	0.815583		CRC_vs_HC
hsa-miR-876-3p	0.130871	-0.0714442	0.557766	-0.12809	0.898078		CRC_vs_HC
hsa-miR-876-5p	0.275201	0.53223	0.624611	0.852098	0.39416		CRC_vs_HC
hsa-miR-877-3p	0.137176	0.148585	0.623463	0.238322	0.811632		CRC_vs_HC
hsa-miR-877-5p	30.9831	0.850881	0.300113	2.8352	0.00457969	0.018605	CRC_vs_HC
hsa-miR-885-3p	0.00738765	-0.0710454	0.401651	-0.176884	0.8596		CRC_vs_HC
hsa-miR-885-5p	0.757362	-1.14045	0.461263	-2.47246	0.0134188	0.0454282	CRC_vs_HC
hsa-miR-887-3p	40.9138	-0.0177851	0.195186	-0.0911187	0.927398	0.952806	CRC_vs_HC
hsa-miR-887-5p	2.17755	0.0017969	0.322492	0.00557194	0.995554	0.998627	CRC_vs_HC
hsa-miR-888-5p	0.0548739	-0.0193779	0.404185	-0.0479432	0.961762		CRC_vs_HC
hsa-miR-889-3p	69.355	0.14062	0.161525	0.870579	0.383984	0.554643	CRC_vs_HC
hsa-miR-889-5p	0.17555	0.185076	0.624268	0.296468	0.766873		CRC_vs_HC
hsa-miR-890	0.00800986	-0.0448596	0.40165	-0.111688	0.911071		CRC_vs_HC
hsa-miR-891a-5p	1.05066	0.704691	0.548755	1.28416	0.199085	0.356815	CRC_vs_HC
hsa-miR-892a	0.00977573	-0.0801073	0.401655	-0.199443	0.841916		CRC_vs_HC
hsa-miR-892b	0.01326	-0.0447853	0.40165	-0.111503	0.911217		CRC_vs_HC
hsa-miR-9-3p	7.71834	-0.539711	0.389298	-1.38637	0.165634	0.313579	CRC_vs_HC
hsa-miR-9-5p	471.902	-0.963161	0.285602	-3.37239	0.000745176	0.00386461	CRC_vs_HC
hsa-miR-922	0.0058857	-0.0708985	0.401651	-0.176518	0.859887		CRC_vs_HC
hsa-miR-92a-1-5p	23.7353	1.50552	0.250365	6.01329	1.81797e-09	5.53912e-08	CRC_vs_HC
hsa-miR-92a-2-5p	0.00896743	-0.0709837	0.401651	-0.17673	0.859721		CRC_vs_HC
hsa-miR-92a-3p	65623.7	0.146309	0.170606	0.857585	0.391122	0.5608	CRC_vs_HC
hsa-miR-92b-3p	1956.91	0.19752	0.207287	0.952883	0.340649	0.514935	CRC_vs_HC
hsa-miR-92b-5p	2.22962	1.46084	0.3441	4.24539	2.1821e-05	0.000191671	CRC_vs_HC
hsa-miR-93-3p	31.6806	0.0425088	0.145521	0.292114	0.770199	0.86028	CRC_vs_HC
hsa-miR-93-5p	3015.79	0.2696	0.112788	2.39032	0.0168337	0.0547094	CRC_vs_HC
hsa-miR-933	0.0150029	-0.016363	0.401669	-0.0407376	0.967505		CRC_vs_HC
hsa-miR-934	0.231163	0.275908	0.402361	0.685722	0.492888		CRC_vs_HC
hsa-miR-935	2.67395	1.58491	0.452325	3.50391	0.000458481	0.00259895	CRC_vs_HC
hsa-miR-936	0.0149578	-0.0711404	0.40165	-0.17712	0.859414		CRC_vs_HC
hsa-miR-937-3p	2.02282	1.05927	0.391581	2.70511	0.00682811	0.0264178	CRC_vs_HC
hsa-miR-937-5p	0.201327	-0.147899	0.573646	-0.257822	0.796544		CRC_vs_HC
hsa-miR-938	0.0121941	-0.0449383	0.40165	-0.111884	0.910915		CRC_vs_HC
hsa-miR-939-3p	0.433332	0.17748	0.545249	0.325502	0.744801	0.842437	CRC_vs_HC
hsa-miR-939-5p	1.27878	-0.00162744	0.419937	-0.00387544	0.996908	0.998957	CRC_vs_HC
hsa-miR-940	4.1285	0.589629	0.2603	2.26519	0.0235008	0.0727404	CRC_vs_HC
hsa-miR-941	2212.37	0.379361	0.151037	2.5117	0.012015	0.041719	CRC_vs_HC
hsa-miR-942-3p	0.247	-0.393555	0.598125	-0.657982	0.51055		CRC_vs_HC
hsa-miR-942-5p	17.099	-0.101439	0.174341	-0.581843	0.560672	0.717021	CRC_vs_HC
hsa-miR-943	0.78668	0.364993	0.412451	0.884936	0.376191	0.549082	CRC_vs_HC
hsa-miR-944	1.53514	-0.884713	0.386777	-2.2874	0.0221725	0.0688479	CRC_vs_HC
hsa-miR-95-3p	118.26	1.16901	0.239995	4.87099	1.11041e-06	1.46303e-05	CRC_vs_HC
hsa-miR-95-5p	9.19373	0.943872	0.252631	3.73617	0.000186844	0.00118107	CRC_vs_HC
hsa-miR-96-3p	0.283292	0.0399128	0.593723	0.0672246	0.946403		CRC_vs_HC
hsa-miR-96-5p	120.316	1.23262	0.29329	4.20275	2.63695e-05	0.000223567	CRC_vs_HC
hsa-miR-98-3p	30.7768	0.439036	0.164905	2.66236	0.00775948	0.0293236	CRC_vs_HC
hsa-miR-98-5p	2620.37	-0.0690348	0.11532	-0.598637	0.549415	0.708571	CRC_vs_HC
hsa-miR-99a-3p	9.55533	1.76977	0.389345	4.54551	5.48012e-06	6.07172e-05	CRC_vs_HC
hsa-miR-99a-5p	178.516	1.3428	0.336866	3.98615	6.71542e-05	0.000496025	CRC_vs_HC
hsa-miR-99b-3p	33.3559	0.578558	0.199492	2.90015	0.00372978	0.0156075	CRC_vs_HC
hsa-miR-99b-5p	2688.18	0.0106863	0.233596	0.0457469	0.963512	0.978567	CRC_vs_HC
hsa-let-7a-2-3p	0.42224	0.62536	0.594839	1.05131	0.293116	0.507671	AP_vs_HC
hsa-let-7a-3p	353.924	0.0888664	0.131598	0.675285	0.499495	0.695433	AP_vs_HC
hsa-let-7a-5p	191037	0.0340651	0.1193	0.285542	0.775229	0.885841	AP_vs_HC
hsa-let-7b-3p	115.147	-0.125959	0.119319	-1.05565	0.291129	0.506304	AP_vs_HC
hsa-let-7b-5p	9194.65	0.419047	0.118816	3.52686	0.000420522	0.00331117	AP_vs_HC
hsa-let-7c-3p	0.813865	0.212972	0.583256	0.365143	0.715005	0.853452	AP_vs_HC
hsa-let-7c-5p	1009.8	-0.164268	0.270718	-0.606786	0.543993	0.73026	AP_vs_HC
hsa-let-7d-3p	274.514	0.126912	0.143718	0.883064	0.377202	0.586132	AP_vs_HC
hsa-let-7d-5p	2718.4	0.401984	0.157655	2.54978	0.0107792	0.0437236	AP_vs_HC
hsa-let-7e-3p	11.6442	-0.449044	0.231381	-1.94071	0.0522933	0.15457	AP_vs_HC
hsa-let-7e-5p	2115.28	-0.0281497	0.138183	-0.203714	0.838577	0.932084	AP_vs_HC
hsa-let-7f-1-3p	32.3818	0.0479774	0.127175	0.377255	0.705984	0.848086	AP_vs_HC
hsa-let-7f-2-3p	57.67	0.128881	0.131746	0.978253	0.327949	0.539102	AP_vs_HC
hsa-let-7f-5p	87217.3	0.145908	0.148352	0.983525	0.325349	0.537327	AP_vs_HC
hsa-let-7g-3p	25.6522	-0.0928069	0.128539	-0.722015	0.470286	0.660656	AP_vs_HC
hsa-let-7g-5p	17374.1	-0.0952664	0.119308	-0.798491	0.424586	0.634508	AP_vs_HC
hsa-let-7i-3p	79.2371	-0.313123	0.176822	-1.77084	0.076588	0.204905	AP_vs_HC
hsa-let-7i-5p	8710.34	0.506118	0.183111	2.764	0.00570983	0.0264857	AP_vs_HC
[truncated: 3,942 more rows]
