# Supplementary material for: miRNome Profiling and Functional Analysis Reveal Involvement of hsa-miR-1246 in Colon Adenoma-Carcinoma Transition by Targeting AXIN2 and CFTR
Source: Int J Mol Sci. 2022 Feb 14;23(4):2107. doi: 10.3390/ijms23042107 (PMC8876010; doi:10.3390/ijms23042107)
Supplement: Supplementary file 1 [file ijms-23-02107-s001.zip › Moderately and highly correlating miRNAs.xlsx]

## Sheet: Sheet 1
Supplementary table 4. Moderately and highly correlating miRNAs with adenoma-carcinoma sequence. Column annotations: gene – miRBase miRNA name; r_Spearman – Spearman's rank correlation coeficient.
gene	r_Spearman
hsa-miR-10b-5p	-0.552981
hsa-miR-1180-3p	0.430934
hsa-miR-122-5p	0.300545
hsa-miR-1246	0.753006
hsa-miR-1247-3p	0.312189
hsa-miR-1247-5p	0.258149
hsa-miR-1254	0.399896
hsa-miR-135b-3p	0.658237
hsa-miR-135b-5p	0.684627
hsa-miR-146b-5p	-0.451984
hsa-miR-181c-3p	0.499911
hsa-miR-181d-5p	0.543793
hsa-miR-182-5p	0.466177
hsa-miR-183-3p	0.572683
hsa-miR-183-5p	0.573002
hsa-miR-188-5p	0.480164
hsa-miR-193a-3p	0.569368
hsa-miR-203a-5p	0.369765
hsa-miR-21-3p	0.634437
hsa-miR-215-3p	-0.685449
hsa-miR-215-5p	-0.795428
hsa-miR-224-5p	0.636836
hsa-miR-23a-5p	0.512475
hsa-miR-25-5p	0.469948
hsa-miR-26a-5p	-0.586989
hsa-miR-27a-5p	0.665154
hsa-miR-29b-1-5p	0.630137
hsa-miR-31-5p	0.569094
hsa-miR-3150b-3p	-0.509547
hsa-miR-3200-3p	0.525572
hsa-miR-320c	0.387327
hsa-miR-320d	0.484729
hsa-miR-365b-5p	0.48171
hsa-miR-3690	-0.439899
hsa-miR-378a-5p	-0.563197
hsa-miR-4449	0.58139
hsa-miR-4461	0.391796
hsa-miR-4485-3p	0.338649
hsa-miR-452-5p	0.624015
hsa-miR-4768-5p	0.455844
hsa-miR-5096	0.367506
hsa-miR-548ag	-0.4321
hsa-miR-549a	0.672983
hsa-miR-550a-3-5p	0.479753
hsa-miR-550a-3p	0.487569
hsa-miR-550a-5p	0.47557
hsa-miR-552-3p	0.275633
hsa-miR-584-5p	0.608176
hsa-miR-592	0.199868
hsa-miR-598-3p	-0.554489
hsa-miR-7974	0.455618
hsa-miR-9-5p	-0.556889
hsa-miR-92a-1-5p	0.582601
hsa-miR-92b-5p	0.405146
hsa-miR-95-3p	0.501831
hsa-miR-96-5p	0.510196
